# Supplementary material for: catena-Poly[copper(II)-bis­(μ-2-ethyl-5-methyl­imidazole-4-sulfonato-κ3 N 3,O 4:O 4′)]
Source: Acta Crystallogr Sect E Struct Rep Online. 2011 Aug 27;67(Pt 9):m1303–4. doi: 10.1107/S160053681103409X (PMC3200726; doi:10.1107/S160053681103409X)
Supplement: Supplementary file 1 [file e-67-m1303-sup1.cif]

##############################################################################
#                                                                            #
# This CIF contains the data in a paper accepted for publication in          #
# Acta Crystallographica Section E. It conforms to the requirements of       #
# Notes for Authors for Acta Crystallographica Section E, and has been       #
# peer reviewed under the auspices of the IUCr Commission on Journals.       #
#                                                                            #
# Full details of the Crystallographic Information File format               #
# are given in the paper "The Crystallographic Information File (CIF):       #
# a New Standard Archive File for Crystallography" by S. R. Hall, F. H.      #
# Allen and I. D. Brown [Acta Cryst. (1991), A47, 655-685].                  #
#                                                                            #
# The current version of the core CIF dictionary is obtainable from          #
# ftp://ftp.iucr.org/pub/cif_core.dic.                                       #
#                                                                            #
# Software is freely available for graphical display of the structure(s)     #
# in this CIF. For information consult the CIF software page                 #
# http://www.iucr.org/resources/cif/software.                                #
#                                                                            #
# This file may be used for bona fide research purposes within the           #
# scientific community so long as proper attribution is given to the journal # 
# article from which it was obtained.                                        #
#                                                                            #
##############################################################################
data_I
_audit_creation_method     SHELXL-97
_chemical_name_systematic
;
<i>catena</i>-Poly[copper(II)-bis(\m-2-ethyl-5-methylimidazole-4-sulfonato-
\k^3^<i>N</i>^3^,<i>O</i>^4^:<i>O</i>^4'^)]
;
_chemical_name_common     ?
_chemical_formula_moiety     'C12 H18 Cu N4 O6 S2'
_chemical_formula_sum     'C12 H18 Cu N4 O6 S2'
_chemical_formula_iupac     '[Cu (C6 H9 N2 O3 S)2]'
_chemical_formula_weight     441.96
_chemical_melting_point     ?
_symmetry_cell_setting     monoclinic
_symmetry_space_group_name_H-M     'P 21/c'
_symmetry_space_group_name_Hall     '-P 2ybc'
loop_
    _symmetry_equiv_pos_as_xyz
    'x, y, z'
    '-x, y+1/2, -z+1/2'
    '-x, -y, -z'
    'x, -y-1/2, z-1/2'
_cell_length_a     5.0732(4)
_cell_length_b     11.8367(10)
_cell_length_c     13.6810(11)
_cell_angle_alpha     90.00
_cell_angle_beta     94.473(7)
_cell_angle_gamma     90.00
_cell_volume     819.04(12)
_cell_formula_units_Z     2
_cell_measurement_reflns_used     2637
_cell_measurement_theta_min     4.9445
_cell_measurement_theta_max     77.1250
_cell_measurement_temperature     295(2)
_exptl_crystal_description     chunk
_exptl_crystal_colour     'pale green-blue'
_exptl_crystal_size_max     0.4388
_exptl_crystal_size_mid     0.3159
_exptl_crystal_size_min     0.2376
_exptl_crystal_density_diffrn     1.792
_exptl_crystal_density_meas     ?
_exptl_crystal_density_method     'not measured'
_exptl_crystal_F_000     454
_exptl_absorpt_coefficient_mu     4.644
_exptl_absorpt_correction_type     analytical
_exptl_absorpt_process_details
;
(CrysAlisPro; Oxford Diffraction, 2007; Clark & Reid, 1995)'
;
_exptl_absorpt_correction_T_min     0.270
_exptl_absorpt_correction_T_max     0.445
_exptl_special_details     ?
_diffrn_ambient_temperature     295(2)
_diffrn_radiation_type     CuK\a
_diffrn_radiation_wavelength     1.54178
_diffrn_radiation_source     'Enhance (Cu) X-ray sealed tube'
_diffrn_radiation_monochromator     graphite
_diffrn_measurement_device_type     'Oxford Diffraction Xcalibur Ruby Gemini'
_diffrn_measurement_method     '\w scans'
_diffrn_detector_area_resol_mean     10.51
_diffrn_reflns_number     3114
_diffrn_reflns_av_R_equivalents     0.0333
_diffrn_reflns_av_sigmaI/netI     0.0264
_diffrn_reflns_theta_min     4.95
_diffrn_reflns_theta_max     77.56
_diffrn_reflns_theta_full     67.50
_diffrn_measured_fraction_theta_max     0.977
_diffrn_measured_fraction_theta_full     0.992
_diffrn_reflns_limit_h_min     -6
_diffrn_reflns_limit_h_max     6
_diffrn_reflns_limit_k_min     -14
_diffrn_reflns_limit_k_max     14
_diffrn_reflns_limit_l_min     -17
_diffrn_reflns_limit_l_max     10
_diffrn_standards_number     ?
_diffrn_standards_interval_count     ?
_diffrn_standards_interval_time     ?
_diffrn_standards_decay_%     ?
_refine_special_details
;
Refinement of <i>F</i>^2^ against ALL reflections. The weighted <i>R</i>-factor
<i>wR</i> and goodness of fit <i>S</i> are based on <i>F</i>^2^, conventional
<i>R</i>-factors <i>R</i> are based on <i>F</i>, with <i>F</i> set to zero for
negative <i>F</i>^2^. The threshold expression of <i>F</i>^2^ >
\s(<i>F</i>^2^) is used only for calculating <i>R</i>-factors(gt) <i>etc</i>.
and is not relevant to the choice of reflections for refinement.
<i>R</i>-factors based on <i>F</i>^2^ are statistically about twice as large
as those based on <i>F</i>, and <i>R</i>- factors based on ALL data will be
even larger.
;
_reflns_number_total     1704
_reflns_number_gt     1605
_reflns_threshold_expression     I>2\s(I)
_refine_ls_structure_factor_coef     Fsqd
_refine_ls_matrix_type     full
_refine_ls_R_factor_all     0.0682
_refine_ls_R_factor_gt     0.0642
_refine_ls_wR_factor_gt     0.1772
_refine_ls_wR_factor_ref     0.1806
_refine_ls_goodness_of_fit_ref     1.077
_refine_ls_restrained_S_all     1.077
_refine_ls_number_reflns     1704
_refine_ls_number_parameters     117
_refine_ls_number_restraints     0
_refine_ls_hydrogen_treatment     constr
_refine_ls_weighting_scheme     calc
_refine_ls_weighting_details
         'calc w=1/[\s^2^(Fo^2^)+(0.1339P)^2^+0.7529P] where P=(Fo^2^+2Fc^2^)/3'
_atom_sites_solution_hydrogens     geom
_atom_sites_solution_primary     direct
_atom_sites_solution_secondary     difmap
_refine_ls_shift/su_max     0.000
_refine_ls_shift/su_mean     0.000
_refine_diff_density_max     1.149
_refine_diff_density_min     -0.842
_refine_ls_extinction_method     none
_refine_ls_extinction_coef     ?
loop_
    _atom_type_symbol
    _atom_type_description
    _atom_type_scat_dispersion_real
    _atom_type_scat_dispersion_imag
    _atom_type_scat_source
    'C' 'C' 0.0181 0.0091
                         'International Tables Vol C Tables 4.2.6.8 and 6.1.1.4'
    'H' 'H' 0.0000 0.0000
                         'International Tables Vol C Tables 4.2.6.8 and 6.1.1.4'
    'N' 'N' 0.0311 0.0180
                         'International Tables Vol C Tables 4.2.6.8 and 6.1.1.4'
    'O' 'O' 0.0492 0.0322
                         'International Tables Vol C Tables 4.2.6.8 and 6.1.1.4'
    'S' 'S' 0.3331 0.5567
                         'International Tables Vol C Tables 4.2.6.8 and 6.1.1.4'
    'Cu' 'Cu' -1.9646 0.5888
                         'International Tables Vol C Tables 4.2.6.8 and 6.1.1.4'
_computing_data_collection
;
CrysAlisPro (Oxford Diffraction, 2007)
;
_computing_cell_refinement
;
CrysAlisPro (Oxford Diffraction, 2007)
;
_computing_data_reduction
;
CrysAlisPro (Oxford Diffraction, 2007)
;
_computing_structure_solution     'SHELXS97 (Sheldrick, 2008)'
_computing_structure_refinement     'SHELXL97 (Sheldrick, 2008)'
_computing_molecular_graphics     'SHELXTL (Sheldrick, 2008)'
_computing_publication_material     'SHELXTL (Sheldrick, 2008)'
loop_
    _atom_site_type_symbol
    _atom_site_label
    _atom_site_fract_x
    _atom_site_fract_y
    _atom_site_fract_z
    _atom_site_U_iso_or_equiv
    _atom_site_adp_type
    _atom_site_calc_flag
    _atom_site_refinement_flags
    _atom_site_occupancy
    _atom_site_symmetry_multiplicity
    _atom_site_disorder_assembly
    _atom_site_disorder_group
    Cu Cu1 0.5000 0.5000 0.5000 0.0255(3) Uani d S 1 2 . .
    S S1 0.94199(14) 0.32615(6) 0.53104(5) 0.0252(3) Uani d . 1 1 . .
    O O1 0.8041(5) 0.4192(2) 0.57814(17) 0.0327(6) Uani d . 1 1 . .
    O O2 0.8628(6) 0.2154(2) 0.56252(19) 0.0402(7) Uani d . 1 1 . .
    O O3 1.2247(5) 0.3403(2) 0.53856(19) 0.0345(6) Uani d . 1 1 . .
    N N1 0.6262(5) 0.4204(2) 0.38608(19) 0.0251(6) Uani d . 1 1 . .
    N N2 0.7482(6) 0.3464(2) 0.2509(2) 0.0283(6) Uani d . 1 1 . .
    H H2C 0.7537 0.3326 0.1894 0.034 Uiso calc R 1 1 . .
    C C1 0.5837(6) 0.4210(3) 0.2898(2) 0.0257(6) Uani d . 1 1 . .
    C C2 0.3917(8) 0.4933(3) 0.2308(3) 0.0316(8) Uani d . 1 1 . .
    H H2A 0.4281 0.5717 0.2474 0.038 Uiso calc R 1 1 . .
    H H2B 0.2151 0.4763 0.2492 0.038 Uiso calc R 1 1 . .
    C C3 0.3959(10) 0.4793(4) 0.1198(3) 0.0466(10) Uani d . 1 1 . .
    H H3A 0.2724 0.5309 0.0872 0.070 Uiso calc R 1 1 . .
    H H3B 0.3475 0.4032 0.1018 0.070 Uiso calc R 1 1 . .
    H H3C 0.5704 0.4949 0.1008 0.070 Uiso calc R 1 1 . .
    C C4 0.9057(7) 0.2957(3) 0.3252(2) 0.0272(6) Uani d . 1 1 . .
    C C5 0.8264(7) 0.3429(3) 0.4086(2) 0.0263(6) Uani d . 1 1 . .
    C C6 1.1174(8) 0.2112(3) 0.3088(3) 0.0375(8) Uani d . 1 1 . .
    H H6A 1.2247 0.1995 0.3689 0.056 Uiso calc R 1 1 . .
    H H6B 1.2257 0.2389 0.2595 0.056 Uiso calc R 1 1 . .
    H H6C 1.0376 0.1410 0.2875 0.056 Uiso calc R 1 1 . .
loop_
    _atom_site_aniso_label
    _atom_site_aniso_U_11
    _atom_site_aniso_U_22
    _atom_site_aniso_U_33
    _atom_site_aniso_U_12
    _atom_site_aniso_U_13
    _atom_site_aniso_U_23
    Cu1 0.0248(4) 0.0294(5) 0.0230(4) 0.0050(2) 0.0057(3) -0.0033(2)
    S1 0.0256(5) 0.0264(5) 0.0241(5) 0.0014(3) 0.0055(3) 0.0015(2)
    O1 0.0322(12) 0.0400(13) 0.0261(11) 0.0090(10) 0.0036(9) -0.0048(9)
    O2 0.0507(16) 0.0371(15) 0.0333(13) -0.0043(12) 0.0073(11) 0.0076(10)
    O3 0.0269(12) 0.0368(13) 0.0401(14) 0.0023(9) 0.0048(10) 0.0012(10)
    N1 0.0245(12) 0.0257(13) 0.0258(13) 0.0007(10) 0.0066(10) -0.0016(9)
    N2 0.0323(15) 0.0299(13) 0.0235(12) 0.0021(11) 0.0079(11) -0.0032(10)
    C1 0.0267(14) 0.0240(14) 0.0273(15) -0.0009(11) 0.0070(11) -0.0017(11)
    C2 0.0343(18) 0.0326(17) 0.0282(17) 0.0050(12) 0.0045(14) 0.0017(12)
    C3 0.059(3) 0.053(2) 0.0269(17) 0.012(2) 0.0002(17) 0.0004(16)
    C4 0.0287(15) 0.0269(14) 0.0269(14) 0.0012(12) 0.0071(12) -0.0021(12)
    C5 0.0293(15) 0.0245(14) 0.0256(14) 0.0011(12) 0.0050(12) 0.0002(11)
    C6 0.0361(18) 0.0340(18) 0.0433(19) 0.0102(15) 0.0081(15) -0.0062(15)
_geom_special_details
;
All e.s.d.'s (except the e.s.d. in the dihedral angle between two l.s. planes)
are estimated using the full covariance matrix. The cell e.s.d.'s are taken
into account individually in the estimation of e.s.d.'s in distances, angles
and torsion angles; correlations between e.s.d.'s in cell parameters are only
used when they are defined by crystal symmetry. An approximate (isotropic)
treatment of cell e.s.d.'s is used for estimating e.s.d.'s involving l.s.
planes.
;
loop_
    _geom_bond_atom_site_label_1
    _geom_bond_atom_site_label_2
    _geom_bond_site_symmetry_2
    _geom_bond_distance
    _geom_bond_publ_flag
    Cu1 N1 3_666 1.971(3) ?
    Cu1 N1 . 1.971(3) y
    Cu1 O1 . 2.045(2) y
    Cu1 O1 3_666 2.045(2) y
    Cu1 O3 1_455 2.433(3) y
    Cu1 O3 3_766 2.433(3) ?
    S1 O3 . 1.439(3) ?
    S1 O2 . 1.447(3) ?
    S1 O1 . 1.479(2) ?
    S1 C5 . 1.743(3) ?
    O3 Cu1 1_655 2.433(3) ?
    N1 C1 . 1.318(4) ?
    N1 C5 . 1.385(4) ?
    N2 C1 . 1.352(4) ?
    N2 C4 . 1.380(4) ?
    N2 H2C . 0.8600 ?
    C1 C2 . 1.487(5) ?
    C2 C3 . 1.529(5) ?
    C2 H2A . 0.9700 ?
    C2 H2B . 0.9700 ?
    C3 H3A . 0.9600 ?
    C3 H3B . 0.9600 ?
    C3 H3C . 0.9600 ?
    C4 C5 . 1.359(4) ?
    C4 C6 . 1.497(5) ?
    C6 H6A . 0.9600 ?
    C6 H6B . 0.9600 ?
    C6 H6C . 0.9600 ?
loop_
    _geom_angle_atom_site_label_1
    _geom_angle_atom_site_label_2
    _geom_angle_atom_site_label_3
    _geom_angle_site_symmetry_1
    _geom_angle_site_symmetry_3
    _geom_angle
    _geom_angle_publ_flag
    N1 Cu1 N1 3_666 . 180.00(9) ?
    N1 Cu1 O1 3_666 . 95.08(10) ?
    N1 Cu1 O1 . . 84.92(10) y
    N1 Cu1 O1 3_666 3_666 84.92(10) ?
    N1 Cu1 O1 . 3_666 95.08(10) ?
    O1 Cu1 O1 . 3_666 180.0000(10)
                                 ?
    N1 Cu1 O3 3_666 1_455 88.44(10) ?
    N1 Cu1 O3 . 1_455 91.56(10) y
    O1 Cu1 O3 . 1_455 86.90(10) y
    O1 Cu1 O3 3_666 1_455 93.10(10) ?
    N1 Cu1 O3 3_666 3_766 91.56(10) ?
    N1 Cu1 O3 . 3_766 88.44(10) ?
    O1 Cu1 O3 . 3_766 93.10(10) ?
    O1 Cu1 O3 3_666 3_766 86.90(10) ?
    O3 Cu1 O3 1_455 3_766 180.0 ?
    O3 S1 O2 . . 112.46(16) ?
    O3 S1 O1 . . 112.61(15) ?
    O2 S1 O1 . . 113.19(16) ?
    O3 S1 C5 . . 108.32(16) ?
    O2 S1 C5 . . 108.00(16) ?
    O1 S1 C5 . . 101.46(15) ?
    S1 O1 Cu1 . . 118.92(14) ?
    S1 O3 Cu1 . 1_655 131.33(15) ?
    C1 N1 C5 . . 106.6(3) ?
    C1 N1 Cu1 . . 138.6(2) ?
    C5 N1 Cu1 . . 114.7(2) ?
    C1 N2 C4 . . 109.5(3) ?
    C1 N2 H2C . . 125.2 ?
    C4 N2 H2C . . 125.2 ?
    N1 C1 N2 . . 109.4(3) ?
    N1 C1 C2 . . 126.5(3) ?
    N2 C1 C2 . . 124.1(3) ?
    C1 C2 C3 . . 114.7(3) ?
    C1 C2 H2A . . 108.6 ?
    C3 C2 H2A . . 108.6 ?
    C1 C2 H2B . . 108.6 ?
    C3 C2 H2B . . 108.6 ?
    H2A C2 H2B . . 107.6 ?
    C2 C3 H3A . . 109.5 ?
    C2 C3 H3B . . 109.5 ?
    H3A C3 H3B . . 109.5 ?
    C2 C3 H3C . . 109.5 ?
    H3A C3 H3C . . 109.5 ?
    H3B C3 H3C . . 109.5 ?
    C5 C4 N2 . . 104.3(3) ?
    C5 C4 C6 . . 131.6(3) ?
    N2 C4 C6 . . 124.1(3) ?
    C4 C5 N1 . . 110.2(3) ?
    C4 C5 S1 . . 131.3(3) ?
    N1 C5 S1 . . 118.4(2) ?
    C4 C6 H6A . . 109.5 ?
    C4 C6 H6B . . 109.5 ?
    H6A C6 H6B . . 109.5 ?
    C4 C6 H6C . . 109.5 ?
    H6A C6 H6C . . 109.5 ?
    H6B C6 H6C . . 109.5 ?
loop_
    _geom_torsion_atom_site_label_1
    _geom_torsion_atom_site_label_2
    _geom_torsion_atom_site_label_3
    _geom_torsion_atom_site_label_4
    _geom_torsion_site_symmetry_1
    _geom_torsion_site_symmetry_2
    _geom_torsion_site_symmetry_3
    _geom_torsion_site_symmetry_4
    _geom_torsion
    _geom_torsion_publ_flag
    O3 S1 O1 Cu1 . . . . 128.60(17) ?
    O2 S1 O1 Cu1 . . . . -102.44(19) ?
    C5 S1 O1 Cu1 . . . . 13.0(2) ?
    N1 Cu1 O1 S1 3_666 . . . 167.66(17) ?
    N1 Cu1 O1 S1 . . . . -12.34(17) ?
    O3 Cu1 O1 S1 1_455 . . . 79.50(17) ?
    O3 Cu1 O1 S1 3_766 . . . -100.50(17) ?
    O2 S1 O3 Cu1 . . . 1_655 180.00(18) ?
    O1 S1 O3 Cu1 . . . 1_655 -50.7(2) ?
    C5 S1 O3 Cu1 . . . 1_655 60.7(2) ?
    O1 Cu1 N1 C1 . . . . -170.2(3) ?
    O1 Cu1 N1 C1 3_666 . . . 9.8(3) ?
    O3 Cu1 N1 C1 1_455 . . . 103.0(3) ?
    O3 Cu1 N1 C1 3_766 . . . -77.0(3) ?
    O1 Cu1 N1 C5 . . . . 6.3(2) ?
    O1 Cu1 N1 C5 3_666 . . . -173.7(2) ?
    O3 Cu1 N1 C5 1_455 . . . -80.5(2) ?
    O3 Cu1 N1 C5 3_766 . . . 99.5(2) ?
    C5 N1 C1 N2 . . . . 0.4(4) ?
    Cu1 N1 C1 N2 . . . . 177.1(2) ?
    C5 N1 C1 C2 . . . . -178.2(3) ?
    Cu1 N1 C1 C2 . . . . -1.4(5) ?
    C4 N2 C1 N1 . . . . -0.5(4) ?
    C4 N2 C1 C2 . . . . 178.2(3) ?
    N1 C1 C2 C3 . . . . 177.2(4) ?
    N2 C1 C2 C3 . . . . -1.2(5) ?
    C1 N2 C4 C5 . . . . 0.3(4) ?
    C1 N2 C4 C6 . . . . -177.9(3) ?
    N2 C4 C5 N1 . . . . 0.0(4) ?
    C6 C4 C5 N1 . . . . 178.0(3) ?
    N2 C4 C5 S1 . . . . -176.9(3) ?
    C6 C4 C5 S1 . . . . 1.1(6) ?
    C1 N1 C5 C4 . . . . -0.2(4) ?
    Cu1 N1 C5 C4 . . . . -177.8(2) ?
    C1 N1 C5 S1 . . . . 177.1(2) ?
    Cu1 N1 C5 S1 . . . . -0.5(3) ?
    O3 S1 C5 C4 . . . . 50.0(4) ?
    O2 S1 C5 C4 . . . . -72.1(4) ?
    O1 S1 C5 C4 . . . . 168.7(3) ?
    O3 S1 C5 N1 . . . . -126.7(3) ?
    O2 S1 C5 N1 . . . . 111.3(3) ?
    O1 S1 C5 N1 . . . . -8.0(3) ?
loop_
    _geom_hbond_atom_site_label_D
    _geom_hbond_atom_site_label_H
    _geom_hbond_atom_site_label_A
    _geom_hbond_site_symmetry_A
    _geom_hbond_distance_DH
    _geom_hbond_distance_HA
    _geom_hbond_distance_DA
    _geom_hbond_angle_DHA
    N2 H2C O2 4_565 0.86 1.95 2.784(4) 163.9
_iucr_refine_instructions_details
;
TITL    ap10-2 in P2(1)/c
CELL 1.54178   5.0732  11.8367  13.6810  90.000  94.473  90.000
ZERR    2.00   0.0004   0.0010   0.0011   0.000   0.007   0.000
LATT  1
SYMM -X, 0.50000+Y, 0.50000-Z
SFAC    C   H   N   O   S   CU
UNIT    24 36 8 12 4 2
temp 22
l.s. 8
acta 135
conf
bond $h
omit    -3   6   1
omit     1   0   6
omit     2   5   0
omit    -3   1  10
omit    -2   0   2
omit    -3   0   2
omit     1   0   0
omit     0   6   7
omit     3   0   0
htab
htab N2 O2_$1
eqiv $1 [ x, -y+1/2, z-1/2 ]
mpla 5 Cu1 o1 o1_$2 o3_$3 o3_$4
eqiv $2 1-x, 1-y, 1-z
eqiv $3 x-1, y, z
eqiv $4 2-x, 1-y, 1-z
mpla 3 Cu1 n1 n1_$2
mpla 5 Cu1 n1 c5 s o1
mpla 3 Cu1 o3_$3 o3_$4
WGHT    0.133900    0.752900
FVAR       6.64541
Cu1    6    0.500000    0.500000    0.500000    10.50000    0.02482    0.02939 =
         0.02297   -0.00326    0.00568    0.00504
S1     5    0.941986    0.326152    0.531037    11.00000    0.02561    0.02640 =
         0.02407    0.00147    0.00547    0.00136
O1    4    0.804136    0.419234    0.578135    11.00000    0.03219    0.04005 =
         0.02607   -0.00482    0.00364    0.00895
O2    4    0.862836    0.215369    0.562516    11.00000    0.05066    0.03709 =
         0.03335    0.00759    0.00734   -0.00427
O3    4    1.224658    0.340282    0.538561    11.00000    0.02691    0.03677 =
         0.04006    0.00117    0.00477    0.00233
N1    3    0.626174    0.420356    0.386077    11.00000    0.02450    0.02568 =
         0.02582   -0.00155    0.00662    0.00065
N2    3    0.748152    0.346375    0.250925    11.00000    0.03231    0.02987 =
         0.02348   -0.00324    0.00787    0.00212
AFIX  43
H2C   2    0.753693    0.332626    0.189394    11.00000   -1.20000
AFIX   0
C1    1    0.583719    0.420991    0.289828    11.00000    0.02666    0.02400 =
         0.02734   -0.00173    0.00705   -0.00091
C2    1    0.391669    0.493305    0.230816    11.00000    0.03428    0.03265 =
         0.02819    0.00170    0.00448    0.00501
AFIX  23
H2A   2    0.428141    0.571730    0.247401    11.00000   -1.20000
H2B   2    0.215125    0.476253    0.249153    11.00000   -1.20000
AFIX   0
C3    1    0.395897    0.479282    0.119829    11.00000    0.05912    0.05321 =
         0.02689    0.00037    0.00024    0.01161
AFIX 137
H3A   2    0.272446    0.530932    0.087206    11.00000   -1.50000
H3B   2    0.347509    0.403241    0.101830    11.00000   -1.50000
H3C   2    0.570389    0.494871    0.100778    11.00000   -1.50000
AFIX   0
C4    1    0.905717    0.295684    0.325198    11.00000    0.02867    0.02692 =
         0.02693   -0.00215    0.00711    0.00120
C5    1    0.826356    0.342935    0.408576    11.00000    0.02933    0.02451 =
         0.02559    0.00017    0.00505    0.00111
C6    1    1.117398    0.211178    0.308822    11.00000    0.03612    0.03399 =
         0.04332   -0.00618    0.00805    0.01023
AFIX 137
H6A   2    1.224691    0.199512    0.368922    11.00000   -1.50000
H6B   2    1.225683    0.238877    0.259542    11.00000   -1.50000
H6C   2    1.037550    0.140957    0.287501    11.00000   -1.50000
HKLF      4
REM     ap10-2 in P2(1)/c
REM R1 =  0.0642 for   1605 Fo > 4sig(Fo)  and  0.0682 for all   1704 data
REM    117 parameters refined using      0 restraints
END
WGHT      0.1339      0.7529
REM Highest difference peak  1.149,  deepest hole -0.842,  1-sigma level  0.166
Q1    1   0.5036  0.4171  0.4992  11.00000  0.05    1.15
Q2    1   0.5007  0.4652  0.4402  11.00000  0.05    0.97
Q3    1   0.9112  0.3359  0.4662  11.00000  0.05    0.94
Q4    1   0.9157  0.2468  0.5248  11.00000  0.05    0.90
Q5    1   0.4949  0.4392  0.4551  11.00000  0.05    0.89
Q6    1   0.4713  0.5614  0.4644  11.00000  0.05    0.82
Q7    1   0.9231  0.3938  0.5351  11.00000  0.05    0.70
Q8    1   0.3796  0.4887  0.1769  11.00000  0.05    0.59
Q9    1   0.7658  0.4022  0.4000  11.00000  0.05    0.57
Q10   1   0.6287  0.4790  0.3698  11.00000  0.05    0.56
Q11   1   0.8571  0.3023  0.3809  11.00000  0.05    0.53
Q12   1   0.5990  0.3991  0.3538  11.00000  0.05    0.52
Q13   1   0.8041  0.4018  0.6405  11.00000  0.05    0.52
Q14   1   0.6755  0.4006  0.2675  11.00000  0.05    0.52
Q15   1   0.7945  0.2931  0.2777  11.00000  0.05    0.46
Q16   1   0.9089  0.4981  0.5682  11.00000  0.05    0.39
Q17   1   0.6835  0.2823  0.1836  11.00000  0.05    0.38
Q18   1   0.9163  0.1994  0.6212  11.00000  0.05    0.35
Q19   1   1.0599  0.1753  0.2383  11.00000  0.05    0.35
Q20   1  -0.0026  0.5375  0.0563  11.00000  0.05    0.34
;
data_global
_journal_date_recd_electronic     2011-07-19
_journal_date_accepted     2011-08-19
_journal_name_full     'Acta Crystallographica, Section E'
_journal_year     2011
_journal_volume     67
_journal_issue      9
_journal_page_first     m1303
_journal_page_last     m1304
_journal_paper_category     QM
_journal_coeditor_code     OM2453
_publ_contact_author_name     'A. Purdy'
_publ_contact_author_address
;
Chemistry Division
Code 6120 Naval Research Laboratory
4555 Overlook Avenue SW
Washington, DC 20375
USA
;
_publ_contact_author_email     'andrew.purdy@nrl.navy.mil'
_publ_contact_author_fax     '202-767-0594'
_publ_contact_author_phone     '202-404-7044'
_publ_section_title
;\
<i>catena</i>-Poly[copper(II)-bis(\m-2-ethyl-5-methylimidazole-4-sulfonato-\
\k^3^<i>N</i>^3^,<i>O</i>^4^:<i>O</i>^4'^)]
;
loop_
    _publ_author_name
    _publ_author_footnote
    _publ_author_address
    'Purdy, Andrew P.' .
;
Chemistry Division
Code 6120 Naval Research Laboratory
4555 Overlook Avenue SW
Washington, DC 20375
USA
;
    'Butcher, Ray J.' .
;
Department of Chemistry
Howard University
525 College Street NW
Washington, DC 20059
USA
;
