# Supplementary material for: catena-Poly[copper(II)-bis­(μ-2-ethyl-5-methyl­imidazole-4-sulfonato-κ3 N 3,O 4:O 4′)]
Source: Acta Crystallogr Sect E Struct Rep Online. 2011 Aug 27;67(Pt 9):m1303–4. doi: 10.1107/S160053681103409X (PMC3200726; doi:10.1107/S160053681103409X)
Supplement: Supplementary file 2 [file e-67-m1303-Isup2.hkl]

# 
# h,k,l, Fc-squared, Fo-squared, sigma(Fo-squared) and status flag 
# 
data_I
_shelx_title '    ap10-2 in P2(1)/c' 
_shelx_refln_list_code          4 
_shelx_F_calc_maximum      143.90 
_exptl_crystal_F_000       454.00 
_reflns_d_resolution_high  0.7894 
 
loop_ 
 _symmetry_equiv_pos_as_xyz 
 'x, y, z' 
 '-x, y+1/2, -z+1/2' 
 '-x, -y, -z' 
 'x, -y-1/2, z-1/2' 
 
_cell_length_a     5.0732 
_cell_length_b    11.8367 
_cell_length_c    13.6810 
_cell_angle_alpha  90.000 
_cell_angle_beta   94.473 
_cell_angle_gamma  90.000 
 
_shelx_F_squared_multiplier     1.000 
 
loop_ 
 _refln_index_h 
 _refln_index_k 
 _refln_index_l 
 _refln_F_squared_calc 
 _refln_F_squared_meas 
 _refln_F_squared_sigma 
 _refln_observed_status 
   2   0   0      447.16      598.34      5.78 o 
   4   0   0       35.51       23.22      1.94 o 
   5   0   0        7.97       10.98      1.69 o 
   6   0   0       41.15       31.67      1.60 o 
   1   1   0     4260.20     7260.96     21.95 o 
   2   1   0     1508.53     2461.05     18.93 o 
   3   1   0     1329.61     2113.32    226.75 o 
   4   1   0      276.56      339.58      3.56 o 
   5   1   0      130.39      133.36      9.15 o 
   6   1   0       90.33       70.90      3.56 o 
   0   2   0      105.17      117.60      2.67 o 
   2   2   0     1442.04     1891.46     24.90 o 
   3   2   0      181.16      183.02      6.57 o 
   4   2   0      234.95      318.08      6.79 o 
   5   2   0       18.55       18.77      1.33 o 
   6   2   0      186.08      160.04      2.93 o 
   1   3   0      995.91     1353.08     15.74 o 
   2   3   0      475.50      653.76      5.84 o 
   3   3   0       27.63       40.15      4.69 o 
   4   3   0      225.65      234.82     14.87 o 
   5   3   0       12.68       13.74      1.03 o 
   6   3   0       23.67       21.94      1.67 o 
   0   4   0      514.34      519.54      7.36 o 
   1   4   0     2990.12     3172.55     40.53 o 
   2   4   0     2795.59     3069.53     25.76 o 
   3   4   0      748.92      696.19     14.10 o 
   4   4   0        0.38        3.37      1.18 o 
   5   4   0      358.39      346.16      3.43 o 
   6   4   0      114.83       86.68      1.99 o 
   1   5   0        4.01        0.74      2.17 o 
   3   5   0      176.41      182.45      7.73 o 
   4   5   0      361.79      359.96     13.49 o 
   5   5   0      129.56      128.85      7.20 o 
   6   5   0        5.15        2.59      0.73 o 
   0   6   0     6341.90     5208.00     29.65 o 
   1   6   0       22.82       45.20      5.28 o 
   2   6   0     1205.16     1133.73     17.20 o 
   3   6   0      159.76      157.50      8.24 o 
   4   6   0      832.22      816.85      5.47 o 
   5   6   0      251.62      264.37      4.66 o 
   1   7   0        0.39       18.90      9.00 o 
   2   7   0      824.27      765.84     14.59 o 
   3   7   0      248.39      259.96      3.48 o 
   4   7   0      576.27      604.49      9.46 o 
   5   7   0      130.93      149.02      3.37 o 
   0   8   0      187.35      163.89      6.31 o 
   1   8   0     2667.66     2100.42     26.41 o 
   2   8   0       88.23       75.61      6.65 o 
   3   8   0      358.62      338.60      4.00 o 
   4   8   0      251.06      280.98     10.73 o 
   5   8   0       34.51       41.17      1.77 o 
   1   9   0      480.97      437.80     20.41 o 
   2   9   0       16.89       22.57      1.80 o 
   3   9   0      416.95      423.52      5.07 o 
   4   9   0        0.86        1.94      1.68 o 
   5   9   0       16.26       17.62      3.70 o 
   1  10   0      375.51      342.45      5.59 o 
   2  10   0      786.18      696.02      8.07 o 
   3  10   0      125.73      141.79      2.51 o 
   4  10   0       13.69       16.45      1.54 o 
   1  11   0      217.56      201.35      4.44 o 
   2  11   0       23.46       24.89      1.67 o 
   3  11   0      131.86      148.19      7.27 o 
   4  11   0        1.31        3.10      1.05 o 
   0  12   0     1739.18     1540.92     11.24 o 
   1  12   0      159.41      147.29      2.62 o 
   2  12   0      161.96      168.39      2.46 o 
   3  12   0        7.87        7.63      0.84 o 
   1  13   0        2.82        6.05      1.15 o 
   2  13   0       77.71       83.56      1.54 o 
   3  13   0       43.49       38.38      1.04 o 
   0  14   0      248.93      271.02      3.75 o 
   1  14   0      331.79      335.13      2.93 o 
   2  14   0        1.57        1.62      0.62 o 
  -6   1   1       21.24       20.26      1.03 o 
  -5   1   1       51.82       59.01      6.20 o 
  -4   1   1      663.13      870.30      7.23 o 
  -3   1   1     1427.24     2351.93     14.16 o 
  -2   1   1     1215.61     1513.86     66.67 o 
  -1   1   1        2.50        3.99      1.18 o 
   0   1   1    14097.96    14426.32    657.74 o 
   1   1   1      589.24      769.04     80.72 o 
   2   1   1      540.14      706.42     12.51 o 
   3   1   1      969.25     1273.57     10.18 o 
   4   1   1      605.39      826.47      5.44 o 
   5   1   1       84.38       97.81      8.24 o 
   6   1   1      104.04       65.83      1.86 o 
  -6   2   1      226.23      216.26     27.05 o 
  -5   2   1       10.24       19.78      3.95 o 
  -4   2   1      429.76      535.54     12.84 o 
  -3   2   1      878.29     1417.64    187.62 o 
  -2   2   1      666.28      906.18     13.89 o 
  -1   2   1     4159.81     5190.22     19.66 o 
   0   2   1     2026.85     2683.43     34.84 o 
   1   2   1       20.68       28.31      5.23 o 
   2   2   1       38.22       65.21      1.69 o 
   3   2   1     1396.41     1779.29     18.11 o 
   4   2   1       80.09      110.49      1.90 o 
   5   2   1       90.75      111.45      2.15 o 
   6   2   1       63.29       45.26      1.72 o 
  -6   3   1      384.83      311.35      3.68 o 
  -5   3   1      241.19      283.02      9.72 o 
  -4   3   1      385.54      440.47      6.40 o 
  -3   3   1     1358.56     1270.00     17.18 o 
  -2   3   1      361.08      377.63      8.01 o 
  -1   3   1    20707.66    22337.47    258.40 o 
   0   3   1     1847.71     2282.28     10.09 o 
   1   3   1      142.52      122.69      9.02 o 
   2   3   1      896.19     1224.50     14.85 o 
   3   3   1     1319.80     1331.36     17.05 o 
   4   3   1       11.92       14.57      1.27 o 
   5   3   1      330.64      370.27     15.07 o 
   6   3   1      271.25      201.10      2.82 o 
  -6   4   1        1.00        2.91      1.27 o 
  -5   4   1      442.35      446.26     29.48 o 
  -4   4   1      411.99      400.68      7.81 o 
  -3   4   1     1732.58     1792.27     21.76 o 
  -2   4   1     2011.29     2433.66     22.36 o 
  -1   4   1     2256.35     3067.82     56.90 o 
   0   4   1       92.00       94.00      2.58 o 
   1   4   1       11.13       15.37      1.67 o 
   2   4   1       23.54       26.01      3.71 o 
   3   4   1      177.91      170.23      6.72 o 
   4   4   1     1372.22     1559.81     91.39 o 
   5   4   1      138.63      153.23      7.42 o 
   6   4   1       24.67       18.46      1.20 o 
  -6   5   1       16.18        6.84      0.84 o 
  -5   5   1      504.39      496.14      6.66 o 
  -4   5   1      992.99      916.12      6.53 o 
  -3   5   1      483.78      555.88     13.76 o 
  -2   5   1     8574.62     8234.60    204.01 o 
  -1   5   1        0.50       41.21     23.61 o 
   0   5   1      519.48      424.30     13.52 o 
   1   5   1      232.67      227.94      4.22 o 
   2   5   1       79.39       48.11      4.32 o 
   3   5   1        0.02        6.75      5.93 o 
   4   5   1      599.38      551.75      5.22 o 
   5   5   1      303.58      300.26      3.34 o 
   6   5   1       83.59       44.67      1.13 o 
  -5   6   1       15.87       30.40      2.74 o 
  -4   6   1      185.49      199.75      2.62 o 
  -2   6   1       68.81      281.77    225.81 o 
  -1   6   1       46.25       53.98      6.71 o 
   0   6   1       24.55      463.44    224.44 o 
   1   6   1        0.25        6.21      8.04 o 
   2   6   1       26.51       24.97      4.89 o 
   3   6   1       80.29       77.23     10.79 o 
   4   6   1        8.74       10.92      1.12 o 
   5   6   1       33.18       35.83      2.12 o 
  -5   7   1      102.10      127.99      3.22 o 
  -4   7   1      278.66      322.62      6.97 o 
  -3   7   1     3335.64     2995.20     11.00 o 
  -2   7   1      832.72     1142.97     18.53 o 
  -1   7   1      164.79      127.55      3.98 o 
   0   7   1     1413.70     1240.45     32.32 o 
   1   7   1        3.95       17.97      4.44 o 
   2   7   1      149.21      109.97      6.26 o 
   3   7   1        9.78       11.72      1.25 o 
   4   7   1      391.34      376.14      4.90 o 
   5   7   1      295.18      335.41      4.55 o 
  -5   8   1        0.99        1.88      0.82 o 
  -4   8   1       61.38       73.76      2.17 o 
  -3   8   1      471.64      489.61      5.66 o 
  -2   8   1      916.94      809.36     15.88 o 
  -1   8   1       23.24      297.45    217.71 o 
   0   8   1       19.80       24.41      4.23 o 
   1   8   1       17.08       21.84      5.39 o 
   2   8   1        0.48        5.47      2.28 o 
   3   8   1      109.92      122.48      6.72 o 
   4   8   1      264.61      283.69     12.58 o 
   5   8   1        6.71        6.88      1.12 o 
  -5   9   1      130.22      132.09     11.38 o 
  -4   9   1      379.15      425.36     18.30 o 
  -3   9   1       32.08       35.11      1.55 o 
  -2   9   1      771.22      596.83      7.72 o 
  -1   9   1     2709.31     2355.06     26.53 o 
   0   9   1      613.83      548.46     42.74 o 
   1   9   1     1574.78     1436.48     68.91 o 
   2   9   1       11.01       13.61      1.60 o 
   3   9   1      412.62      406.52      6.76 o 
   4   9   1       21.33       27.39      1.35 o 
   5   9   1       72.50       87.33      1.57 o 
  -4  10   1      118.27      134.58      4.40 o 
  -3  10   1      329.50      355.40      3.80 o 
  -2  10   1      234.08      247.93     19.82 o 
  -1  10   1      591.38      511.53      6.89 o 
   0  10   1        1.18        3.60      6.57 o 
   1  10   1       52.31       58.61      2.56 o 
   2  10   1      182.14      178.19      2.77 o 
   3  10   1      328.73      335.58      4.97 o 
   4  10   1       38.96       45.53      1.24 o 
  -4  11   1       41.94       59.79      1.76 o 
  -3  11   1       59.68       70.41      3.76 o 
  -2  11   1      184.14      195.53     12.31 o 
  -1  11   1       23.55       29.85      2.14 o 
   0  11   1     1721.23     1541.17     18.58 o 
   1  11   1       55.73       45.96      2.36 o 
   2  11   1      746.44      753.72      5.38 o 
   3  11   1       51.82       57.22      2.37 o 
   4  11   1       51.20       69.71      1.86 o 
  -3  12   1       17.97       17.42      2.26 o 
  -2  12   1       12.19       12.20      1.06 o 
  -1  12   1       34.61       32.20      1.52 o 
   0  12   1       12.09       18.05      4.78 o 
   1  12   1        5.14        4.88      0.85 o 
   2  12   1       58.28       63.06      1.37 o 
   3  12   1       28.54       24.96      1.17 o 
  -3  13   1      147.77      139.90      1.31 o 
  -2  13   1        0.20        3.65      0.86 o 
  -1  13   1       29.14       32.21      1.02 o 
   0  13   1      412.39      410.01      3.86 o 
   1  13   1      328.07      324.82      9.40 o 
   2  13   1       37.18       47.24      3.58 o 
  -2  14   1        9.39       11.19      0.82 o 
  -1  14   1       89.39       99.20      2.61 o 
   0  14   1       35.41       37.98      1.16 o 
   1  14   1        5.71       10.51      0.75 o 
   2  14   1        0.51        0.25      0.53 o 
  -6   0   2      226.47      314.16      3.83 o 
  -5   0   2      430.36      637.52      6.53 o 
  -4   0   2      452.94      601.20      5.93 o 
  -1   0   2     2052.96     2552.31     12.36 o 
   0   0   2     6050.56     5084.02     11.23 o 
   1   0   2       86.83      136.45      2.29 o 
   2   0   2     9517.36    14400.50     26.29 o 
   3   0   2     1569.27     2082.44     20.86 o 
   4   0   2     1432.76     1909.38     12.48 o 
   5   0   2       51.80       50.87      2.37 o 
   6   0   2       89.12       50.21     18.59 o 
  -6   1   2       24.27       26.16      2.19 o 
  -5   1   2       11.45       11.78      2.23 o 
  -4   1   2      920.82     1335.66     23.74 o 
  -3   1   2     1419.83     2466.75    200.15 o 
  -2   1   2     1621.67     2138.97     97.78 o 
  -1   1   2      367.05      469.37     29.12 o 
   0   1   2        4.72       13.92      5.85 o 
   1   1   2       68.41       93.39      2.70 o 
   2   1   2     2267.62     4091.92    144.87 o 
   3   1   2     1386.26     1643.77     17.60 o 
   4   1   2       56.43       76.69      2.06 o 
   5   1   2        0.98        1.64      1.10 o 
   6   1   2       49.88       37.85      8.37 o 
  -6   2   2      257.63      297.88     35.94 o 
  -5   2   2      456.01      529.34     16.16 o 
  -4   2   2      861.58     1118.06     45.04 o 
  -3   2   2      140.23      145.10     18.44 o 
  -2   2   2        4.90        1.26      1.74 o 
  -1   2   2      593.06      755.97     73.58 o 
   0   2   2       14.51       16.59      1.16 o 
   1   2   2     4740.83     5747.77     22.68 o 
   2   2   2     1117.14     1563.14     20.41 o 
   3   2   2     3237.99     3628.30    102.31 o 
   4   2   2      325.65      415.41      8.89 o 
   5   2   2      322.10      329.90      7.34 o 
   6   2   2      131.08       81.42      1.84 o 
  -6   3   2       10.11       10.19      1.77 o 
  -5   3   2       47.41       52.23      3.39 o 
  -4   3   2       67.41       67.88      3.98 o 
  -3   3   2      603.43      741.21    106.61 o 
  -2   3   2      137.01      174.23      6.37 o 
  -1   3   2       33.01       48.14      8.08 o 
   0   3   2        0.40        9.23      1.16 o 
   1   3   2     1111.41     1045.78    193.06 o 
   2   3   2      103.33      114.57      4.76 o 
   3   3   2        1.06        4.10      3.59 o 
   4   3   2       39.93       48.51      3.48 o 
   5   3   2        3.11        3.90      0.92 o 
   6   3   2        7.87        6.37      1.03 o 
  -6   4   2      159.65      112.62      2.23 o 
  -5   4   2      111.52      104.47      3.57 o 
  -4   4   2      795.32      833.62     23.44 o 
  -3   4   2      563.57      522.36     12.04 o 
  -2   4   2      455.77      429.54      9.79 o 
  -1   4   2     3811.76     3898.52    259.25 o 
   0   4   2      124.15       99.76      7.29 o 
   1   4   2     1548.10     1420.75     82.81 o 
   2   4   2     1280.91     1251.97     15.38 o 
   3   4   2      841.72      891.71     14.10 o 
   4   4   2      238.84      244.40      5.03 o 
   5   4   2      448.85      430.79      7.31 o 
   6   4   2       60.44       41.71      1.21 o 
  -6   5   2       10.58        5.67      0.82 o 
  -5   5   2       28.11       59.91      3.18 o 
  -4   5   2      318.98      373.74      7.60 o 
  -3   5   2     2474.00     2446.95     27.44 o 
  -2   5   2      126.12      143.88     30.78 o 
  -1   5   2      835.26     1038.68     10.26 o 
   0   5   2       15.50       11.67      1.93 o 
   1   5   2      633.89      597.03     18.97 o 
   2   5   2       51.86       44.51      4.10 o 
   3   5   2      393.45      326.75      9.23 o 
   4   5   2      143.56      143.96      2.68 o 
   5   5   2       94.79       96.02      1.99 o 
  -5   6   2      338.02      368.71      5.61 o 
  -4   6   2        3.83        8.08      1.58 o 
  -3   6   2     1212.55     1092.80     44.94 o 
  -2   6   2     4648.15     4227.04    138.17 o 
  -1   6   2       95.44      127.08      4.86 o 
   0   6   2     3234.18     2818.74     55.13 o 
   1   6   2      421.98      411.87      9.36 o 
   2   6   2     1110.57      946.54     15.11 o 
   3   6   2        5.36       10.55      1.23 o 
   4   6   2     1168.83     1153.49     13.69 o 
   5   6   2       50.52       62.87      7.66 o 
  -5   7   2       76.63       87.12      2.87 o 
  -4   7   2      312.56      344.64      4.23 o 
  -3   7   2     1359.41     1550.18     68.97 o 
  -2   7   2      497.94      435.21      7.48 o 
  -1   7   2       27.35       34.69      4.23 o 
   0   7   2      160.47      137.25      4.04 o 
   1   7   2        0.65        4.65      4.60 o 
   2   7   2        2.07       -2.14      5.58 o 
   3   7   2      219.67      220.20      4.11 o 
   4   7   2      335.87      300.32      3.93 o 
   5   7   2       36.54       43.84      1.83 o 
  -5   8   2       53.05       56.38      2.03 o 
  -4   8   2      185.46      202.99     10.46 o 
  -3   8   2      446.27      419.67      6.57 o 
  -2   8   2      611.10      448.23     39.70 o 
  -1   8   2     1390.64     1134.25     21.46 o 
   0   8   2        0.41       15.33     10.18 o 
   1   8   2     1862.97     1368.36     19.34 o 
   2   8   2       20.54       23.30      4.56 o 
   3   8   2      560.88      657.23      5.09 o 
   4   8   2       77.77       82.18      6.19 o 
   5   8   2      183.59      235.43      3.00 o 
  -5   9   2       41.42       53.63      1.40 o 
  -4   9   2      155.41      163.98     10.77 o 
  -3   9   2      114.93      108.34     10.48 o 
  -2   9   2       39.03       36.59      2.11 o 
  -1   9   2      607.82      470.12      7.72 o 
   0   9   2       54.14       43.15      6.51 o 
   1   9   2        6.15        9.96      3.31 o 
   2   9   2      303.27      285.53      3.37 o 
   3   9   2       30.51       26.73      4.07 o 
   4   9   2       10.78       11.45      2.44 o 
  -4  10   2      395.81      435.28      6.55 o 
  -3  10   2       30.63       35.62      1.43 o 
  -2  10   2        4.50        9.10      1.97 o 
  -1  10   2      630.16      542.92      7.26 o 
   0  10   2       96.70       82.50      3.06 o 
   1  10   2      140.36      145.06      2.71 o 
   2  10   2      332.21      340.75      3.13 o 
   3  10   2      331.66      351.40      3.66 o 
   4  10   2       95.14      127.49      2.94 o 
  -4  11   2      124.75      132.31      2.88 o 
  -3  11   2       71.11       98.30      2.35 o 
  -2  11   2       65.78       68.76      2.81 o 
  -1  11   2       35.08       31.56      2.27 o 
   0  11   2        0.20        2.69      0.93 o 
   1  11   2      368.21      343.25      6.80 o 
   2  11   2       28.87       31.68      1.23 o 
   3  11   2       98.33      110.36      2.54 o 
   4  11   2        3.67        4.80      1.00 o 
  -3  12   2       62.01       70.51      7.34 o 
  -2  12   2       91.74      110.77      3.06 o 
  -1  12   2      178.74      159.09      3.91 o 
   0  12   2      685.89      648.10      6.76 o 
   1  12   2       12.98       11.75      1.11 o 
   2  12   2      503.14      542.29     12.04 o 
   3  12   2       72.38       76.96     16.70 o 
  -3  13   2      105.73      111.82      2.69 o 
  -2  13   2       98.61      101.51      1.95 o 
  -1  13   2       66.49       62.40      1.75 o 
   0  13   2       91.44       87.31      1.87 o 
   1  13   2       10.64       12.78      1.60 o 
   2  13   2        1.15        0.87      0.46 o 
  -2  14   2       16.20       16.53      0.87 o 
  -1  14   2      177.12      201.61      1.76 o 
   0  14   2       50.23       47.12      1.19 o 
   1  14   2      273.97      293.56      6.27 o 
  -6   1   3       53.09       59.00      1.44 o 
  -5   1   3      730.83      963.62      9.08 o 
  -4   1   3      617.87      657.98     10.41 o 
  -3   1   3      574.16      780.06     10.77 o 
  -2   1   3      576.74      624.28      6.71 o 
  -1   1   3     1246.52     1330.11     69.28 o 
   0   1   3     6116.48     5448.37     32.19 o 
   1   1   3      225.43      256.48      4.18 o 
   2   1   3     2687.99     3852.75    105.36 o 
   3   1   3      727.77      803.12     71.08 o 
   4   1   3      767.52      848.92     29.20 o 
   5   1   3       10.24       11.26      1.64 o 
   6   1   3       38.18       28.42      1.22 o 
  -6   2   3       28.27       41.38      1.23 o 
  -5   2   3      171.53      217.20      4.48 o 
  -4   2   3     1753.64     1995.47     61.92 o 
  -3   2   3       46.97       62.73      3.26 o 
  -2   2   3        3.09        7.76      1.81 o 
  -1   2   3      110.80      198.15     10.30 o 
   0   2   3     1841.22     1893.19     69.71 o 
   1   2   3     2148.92     2651.25     15.31 o 
   2   2   3      803.55      981.70     22.82 o 
   3   2   3       71.75       67.08      4.82 o 
   4   2   3        1.28        2.41      1.44 o 
   5   2   3       54.05       54.09      1.37 o 
   6   2   3      206.74      127.64     35.33 o 
  -6   3   3      410.39      377.84      3.98 o 
  -5   3   3        5.67       13.16      1.78 o 
  -4   3   3      915.85      922.01      8.28 o 
  -3   3   3      397.86      438.25     44.87 o 
  -2   3   3      416.84      383.21      9.22 o 
  -1   3   3     6735.69     7285.20    158.28 o 
   0   3   3       41.19       59.25      2.29 o 
   1   3   3     5863.68     6197.96     26.56 o 
   2   3   3     1090.02     1270.94     13.64 o 
   3   3   3     2081.23     2077.79     21.97 o 
   4   3   3      167.87      190.62      2.93 o 
   5   3   3      550.69      494.11      9.93 o 
   6   3   3       87.82       47.25      1.17 o 
  -6   4   3        3.72        1.37      1.06 o 
  -5   4   3       68.82       73.63      8.34 o 
  -4   4   3      498.32      516.10     11.94 o 
  -3   4   3     2777.50     3059.21    291.11 o 
  -2   4   3      101.80      135.11      4.05 o 
  -1   4   3      112.69      177.99      4.00 o 
   0   4   3       47.65       25.04      2.64 o 
   1   4   3        0.86        2.42      2.67 o 
   2   4   3      854.90      942.44     12.80 o 
   3   4   3       18.57       19.14      4.35 o 
   4   4   3       20.90       23.14      1.12 o 
   5   4   3      228.48      194.66      2.17 o 
  -5   5   3      180.14      199.32      4.33 o 
  -4   5   3       23.26       25.78      2.62 o 
  -3   5   3      569.99      473.22     12.62 o 
  -2   5   3     2340.88     2196.59     68.44 o 
  -1   5   3      336.90      343.57      4.35 o 
   0   5   3     5463.39     5296.43     19.10 o 
   1   5   3     2707.20     2880.72     22.52 o 
   2   5   3     1161.53     1087.69     14.98 o 
   3   5   3        1.22       -3.03      6.53 o 
   4   5   3      985.62      922.23     18.13 o 
   5   5   3        3.23        4.13      0.97 o 
  -5   6   3       32.66       40.87      2.34 o 
  -4   6   3       20.83       22.47      1.50 o 
  -3   6   3       43.08       34.15      1.74 o 
  -2   6   3        7.70       22.25      3.76 o 
  -1   6   3      176.55      195.92      4.70 o 
   0   6   3      182.63      230.54      4.56 o 
   1   6   3      120.71      109.59      5.45 o 
   2   6   3      149.27      146.96      6.46 o 
   3   6   3      190.63      205.28      3.24 o 
   4   6   3        0.52        2.70      1.53 o 
   5   6   3       10.67       14.45      1.23 o 
  -5   7   3       65.31       52.15     21.14 o 
  -4   7   3        3.30        4.15      1.24 o 
  -3   7   3      279.62      230.36     10.11 o 
  -2   7   3     1023.62      850.07     10.53 o 
  -1   7   3      587.73      486.95     29.48 o 
   0   7   3     3340.08     3068.63     16.94 o 
   1   7   3     1153.99      957.24     15.51 o 
   2   7   3      516.40      456.00     11.47 o 
   3   7   3      120.49      130.36      3.49 o 
   4   7   3      465.62      430.42      4.38 o 
   5   7   3       16.54       18.75      3.64 o 
  -5   8   3        9.81       10.47      1.20 o 
  -4   8   3      234.38      250.57     14.28 o 
  -3   8   3      814.72      753.77     77.91 o 
  -2   8   3      188.31      169.62      3.81 o 
  -1   8   3      315.21      269.79      6.96 o 
   0   8   3      523.59      411.24     10.85 o 
   1   8   3       11.91       14.25      5.68 o 
   2   8   3      202.79      191.32      7.04 o 
   3   8   3      168.78      181.15      7.61 o 
   4   8   3      105.54      110.35      9.00 o 
   5   8   3       51.54       64.52      1.40 o 
  -5   9   3        0.96        2.05      0.63 o 
  -4   9   3      227.15      231.60      3.88 o 
  -3   9   3       56.74       66.66      9.10 o 
  -2   9   3      202.83      166.13      6.85 o 
  -1   9   3     1295.92      966.36     11.13 o 
   0   9   3        0.21        1.13      1.56 o 
   1   9   3     2251.57     2177.16      7.16 o 
   2   9   3       35.91       35.67      2.79 o 
   3   9   3      803.70      777.28      5.35 o 
   4   9   3       10.64        8.67      1.14 o 
  -4  10   3      208.83      213.22      9.82 o 
  -3  10   3      121.83      145.88      5.14 o 
  -2  10   3      409.98      378.07     35.46 o 
  -1  10   3      501.91      467.07      6.93 o 
   0  10   3      569.89      486.05      6.74 o 
   1  10   3       91.68       81.58      1.90 o 
   2  10   3      161.04      178.85      7.11 o 
   3  10   3      316.62      312.01     23.32 o 
   4  10   3       86.03       83.22     25.12 o 
  -4  11   3       75.05       75.52      1.41 o 
  -3  11   3      134.97      154.74      7.25 o 
  -2  11   3       64.90       63.46      2.73 o 
  -1  11   3       18.41       16.03      1.89 o 
   0  11   3      657.71      583.68     17.91 o 
   1  11   3       14.63       15.40      1.12 o 
   2  11   3     1042.78     1038.28     10.64 o 
   3  11   3        5.89        8.29      0.87 o 
   4  11   3      155.22      199.05      2.56 o 
  -3  12   3        3.22        4.63      1.06 o 
  -2  12   3      128.63      128.58      3.32 o 
  -1  12   3      105.85       97.69      3.07 o 
   0  12   3       24.55       25.37      1.32 o 
   1  12   3        6.72        4.54      0.92 o 
   2  12   3        1.96        4.04      0.69 o 
   3  12   3        5.78        6.17      1.07 o 
  -3  13   3       31.04       30.69      1.97 o 
  -2  13   3       35.24       41.37      1.16 o 
  -1  13   3       17.88       19.33      1.40 o 
   0  13   3       82.20       97.40      1.86 o 
   1  13   3       71.74       79.94      3.75 o 
   2  13   3       43.10       46.18      1.02 o 
  -2  14   3       51.88       55.35      1.20 o 
  -1  14   3        0.36        1.77      0.48 o 
   0  14   3       31.67       31.24      1.48 o 
   1  14   3       13.96       12.53      0.69 o 
  -6   0   4      102.63      139.89      2.89 o 
  -5   0   4      954.58     1178.05      9.98 o 
  -4   0   4      711.12      731.49     90.34 o 
  -3   0   4     3436.39     4797.55     33.03 o 
  -2   0   4      415.52      464.11      8.51 o 
  -1   0   4      935.48      902.08      9.02 o 
   0   0   4     6335.34     4827.24     16.40 o 
   1   0   4       57.01       56.17     10.12 o 
   2   0   4     4124.60     4928.07     29.30 o 
   3   0   4      262.48      275.16      8.87 o 
   4   0   4     2056.75     2103.44     86.50 o 
   5   0   4       31.87       61.85      2.80 o 
   6   0   4        5.69       12.13      0.81 o 
  -6   1   4       56.27       75.72      1.56 o 
  -5   1   4      101.24      125.18      3.65 o 
  -4   1   4      170.04      174.21      3.98 o 
  -3   1   4        6.20        4.62      3.14 o 
  -2   1   4      197.48      186.70      4.14 o 
  -1   1   4     3491.16     3486.41     18.52 o 
   0   1   4    11507.08    11015.82    201.59 o 
   1   1   4     3626.28     4175.37    116.67 o 
   2   1   4       23.78       50.32     17.24 o 
   3   1   4      404.75      405.72     17.33 o 
   4   1   4      473.32      581.45     19.76 o 
   5   1   4      360.94      329.76      3.44 o 
   6   1   4      139.62      110.60      1.61 o 
  -6   2   4      180.41      230.94     16.20 o 
  -5   2   4       75.08       86.34      2.30 o 
  -4   2   4     1308.54     1337.56     67.05 o 
  -3   2   4      317.89      393.65     30.56 o 
  -2   2   4     2937.63     3612.63     25.72 o 
  -1   2   4     3393.37     3576.04    229.86 o 
   0   2   4       46.17       53.49      1.90 o 
   1   2   4     1894.09     1908.28     38.13 o 
   2   2   4      231.65      223.82      4.31 o 
   3   2   4     2301.30     2088.05     22.12 o 
   4   2   4       11.76       10.21      1.77 o 
   5   2   4      261.25      234.85      3.32 o 
   6   2   4       97.66       66.13      1.17 o 
  -6   3   4       27.11       22.64      1.45 o 
  -5   3   4      231.64      237.23     31.16 o 
  -4   3   4      135.28      134.55     11.82 o 
  -3   3   4        1.23        6.64      4.64 o 
  -2   3   4       88.40       83.52      5.26 o 
  -1   3   4     1382.76     1665.51    103.41 o 
   0   3   4      130.48      195.04      5.68 o 
   1   3   4      244.01      270.51      6.29 o 
   2   3   4       69.87       93.87      4.04 o 
   3   3   4        0.01       -3.45      5.93 o 
   4   3   4      110.84       99.15      2.65 o 
   5   3   4       56.57       58.64      1.96 o 
  -6   4   4      261.35      152.14      2.16 o 
  -5   4   4       15.08       14.61      2.83 o 
  -4   4   4      208.19      227.39     23.55 o 
  -3   4   4      541.68      587.08     38.52 o 
  -2   4   4      769.92      723.29     13.58 o 
  -1   4   4     3349.93     3592.35     18.81 o 
   0   4   4      490.41      498.66      7.49 o 
   1   4   4      914.44      844.58     11.70 o 
   2   4   4      889.97      946.80     12.87 o 
   3   4   4      837.79      829.96     15.63 o 
   4   4   4        3.16        2.09      1.51 o 
   5   4   4      159.63      134.51      4.83 o 
  -5   5   4       50.70       27.57      2.11 o 
  -4   5   4      650.76      683.97     38.08 o 
  -3   5   4      728.00      782.44    105.12 o 
  -2   5   4      232.34      244.58     16.50 o 
  -1   5   4      469.32      368.27      6.05 o 
   0   5   4        0.86        4.10      3.80 o 
   1   5   4        9.78       13.47      3.82 o 
   2   5   4       15.47       14.93      4.63 o 
   3   5   4       76.37       55.22      3.47 o 
   4   5   4       20.76       28.52      4.46 o 
   5   5   4      114.10       97.18     11.78 o 
  -5   6   4      303.47      188.27      3.37 o 
  -4   6   4       45.42       43.49      2.85 o 
  -3   6   4      942.31      936.65     39.68 o 
  -2   6   4      618.64      604.21      8.98 o 
  -1   6   4       46.37       58.33      2.64 o 
   0   6   4     5615.40     5369.27     88.90 o 
   1   6   4      934.35      885.50     14.22 o 
   2   6   4      463.12      354.76      9.42 o 
   3   6   4      199.16      194.06      3.88 o 
   4   6   4     1676.67     1653.55     54.09 o 
   5   6   4        4.22        3.58      1.39 o 
  -5   7   4        5.32        6.95      1.32 o 
  -4   7   4      318.05      321.93     16.66 o 
  -3   7   4      466.09      477.28     49.17 o 
  -2   7   4      489.53      399.88      7.70 o 
  -1   7   4      859.66      720.01     10.06 o 
   0   7   4      392.44      280.71      8.43 o 
   1   7   4      129.73       93.47      5.58 o 
   2   7   4       60.26       56.36      6.41 o 
   3   7   4       17.27       16.41      1.07 o 
   4   7   4      135.23      130.09      2.56 o 
   5   7   4      154.94      131.80      2.23 o 
  -5   8   4        3.91        3.17      0.98 o 
  -4   8   4      215.90      222.31     10.14 o 
  -3   8   4       43.62       47.91      6.14 o 
  -2   8   4      467.13      392.90      5.51 o 
  -1   8   4      721.46      581.86     10.46 o 
   0   8   4      287.45      215.15      7.84 o 
   1   8   4     1927.77     1719.31     22.37 o 
   2   8   4       38.55       40.67      1.79 o 
   3   8   4      751.10      698.27      5.42 o 
   4   8   4        0.99        1.34      1.04 o 
  -5   9   4       20.04       13.16      0.78 o 
  -4   9   4       31.55       30.01      1.85 o 
  -3   9   4        0.29        1.29      1.12 o 
  -2   9   4      124.72      106.09      2.40 o 
  -1   9   4       93.08       75.26      2.77 o 
   0   9   4      646.96      582.51     49.62 o 
   1   9   4      275.39      270.27      5.17 o 
   2   9   4       11.31       10.39      1.04 o 
   3   9   4      105.89       99.09      6.02 o 
   4   9   4       40.85       50.86      9.69 o 
  -4  10   4       68.09       72.89      2.01 o 
  -3  10   4      164.70      184.81     19.60 o 
  -2  10   4      226.55      194.36     12.24 o 
  -1  10   4      953.39      847.05      9.20 o 
   0  10   4       93.57       85.01      2.11 o 
   1  10   4       33.66       27.96      1.51 o 
   2  10   4      558.49      501.69      4.49 o 
   3  10   4      160.94      140.07      8.79 o 
   4  10   4        2.77        2.49      1.13 o 
  -4  11   4      207.83      212.66      3.24 o 
  -3  11   4      117.70      141.70     11.97 o 
  -2  11   4       11.05       12.98      1.10 o 
  -1  11   4       10.88       10.21      1.65 o 
   0  11   4        2.86        4.71      0.91 o 
   1  11   4        4.75        5.85      1.13 o 
   2  11   4        3.63        6.63      0.84 o 
   3  11   4        0.51        2.35      0.91 o 
  -3  12   4      170.13      171.16      2.71 o 
  -2  12   4      302.63      330.32      5.29 o 
  -1  12   4       25.16       20.21      1.15 o 
   0  12   4      556.76      554.52     24.84 o 
   1  12   4        6.33        6.86      1.23 o 
   2  12   4      250.03      243.78      2.57 o 
   3  12   4       14.30       19.01      1.22 o 
  -2  13   4      145.62      165.92      4.50 o 
  -1  13   4       16.70       17.12      0.95 o 
   0  13   4        9.90        8.08      2.51 o 
   1  13   4        2.46        3.02      0.96 o 
   2  13   4        2.85        1.25      1.50 o 
  -1  14   4      309.57      335.31      4.69 o 
   0  14   4        2.29        1.71      0.45 o 
   1  14   4      263.64      227.78      2.76 o 
  -6   1   5       20.80       21.39      3.90 o 
  -5   1   5      411.70      458.07     10.25 o 
  -4   1   5      263.39      283.07      4.48 o 
  -3   1   5     1583.54     1920.95     17.09 o 
  -2   1   5     2465.13     2706.58     28.72 o 
  -1   1   5     2016.12     1794.28    106.37 o 
   0   1   5     1599.43     1485.63      8.30 o 
   1   1   5     1342.20     1314.80     37.87 o 
   2   1   5     2882.00     3340.18    102.77 o 
   3   1   5        0.02        6.98      6.95 o 
   4   1   5      790.62      846.38      7.26 o 
   5   1   5      223.42      210.05      2.77 o 
  -6   2   5       47.97       40.94      0.98 o 
  -5   2   5      216.57      217.91      2.73 o 
  -4   2   5      476.83      490.10     60.37 o 
  -3   2   5     1041.10     1267.43     33.28 o 
  -2   2   5      647.10      654.52      9.04 o 
  -1   2   5       26.11       15.56      2.25 o 
   0   2   5     1486.49     1679.95     10.11 o 
   1   2   5     1775.89     1932.81     83.08 o 
   2   2   5        7.19        5.11      2.78 o 
   3   2   5      249.25      261.53      8.64 o 
   4   2   5      211.22      212.95      8.23 o 
   5   2   5       74.63       67.39      1.35 o 
  -6   3   5      454.22      337.12     37.54 o 
  -5   3   5        0.23        1.82      1.24 o 
  -4   3   5     1789.44     1677.71     31.78 o 
  -3   3   5        0.32       -3.74      3.74 o 
  -2   3   5     1012.34      956.57     14.82 o 
  -1   3   5     7168.58     8007.10     60.39 o 
   0   3   5      534.51      511.85      6.79 o 
   1   3   5      788.03      718.43     57.55 o 
   2   3   5       22.32       18.97      2.86 o 
   3   3   5     4014.46     3758.11     31.93 o 
   4   3   5      101.25      105.27      3.41 o 
   5   3   5      261.05      213.65      2.31 o 
  -5   4   5        0.51        2.30      1.14 o 
  -4   4   5      490.51      514.21     10.27 o 
  -3   4   5     1404.92     1480.78     89.00 o 
  -2   4   5     2042.19     2012.18     22.29 o 
  -1   4   5     2134.89     2138.37     23.13 o 
   0   4   5       45.17       40.03      1.92 o 
   1   4   5        4.84        4.03      3.46 o 
   2   4   5       35.50       44.40      4.64 o 
   3   4   5       53.80       58.83      6.98 o 
   4   4   5       82.02       81.29      3.28 o 
   5   4   5       50.59       49.11      1.69 o 
  -5   5   5      532.69      337.18      4.62 o 
  -4   5   5        0.13        1.62      1.42 o 
  -3   5   5     1515.95     1612.93     10.55 o 
  -2   5   5      601.68      586.00     11.60 o 
  -1   5   5       66.84       33.52      2.31 o 
   0   5   5     3578.26     3713.71     18.84 o 
   1   5   5      437.15      435.60      9.79 o 
   2   5   5      851.43      798.03     13.12 o 
   3   5   5        4.04       13.80      2.14 o 
   4   5   5      861.21      883.75      5.71 o 
   5   5   5        1.43        5.78      1.55 o 
  -5   6   5        4.33        2.59      1.14 o 
  -4   6   5       67.20       66.98      3.16 o 
  -3   6   5      226.71      247.96     11.66 o 
  -2   6   5      659.73      595.24     12.89 o 
  -1   6   5      180.90      223.11      5.28 o 
   0   6   5       19.64       20.74      4.16 o 
   1   6   5      137.66      133.32      6.11 o 
   2   6   5      161.18      144.99      6.61 o 
   3   6   5        2.72        0.72      2.04 o 
   4   6   5        4.88       10.79      1.68 o 
   5   6   5        3.34        2.34      1.15 o 
  -5   7   5       55.30       58.56      2.09 o 
  -4   7   5      135.48      154.18      4.14 o 
  -3   7   5      856.59      948.75      9.74 o 
  -2   7   5      360.29      305.36     10.76 o 
  -1   7   5       66.54       44.06      3.91 o 
   0   7   5      887.19      778.40     14.20 o 
   1   7   5     1329.49     1166.45     17.52 o 
   2   7   5      192.25      189.86      8.69 o 
   3   7   5        0.18        2.33      1.36 o 
   4   7   5      272.46      281.42     23.50 o 
   5   7   5       89.31       78.51      1.63 o 
  -5   8   5        5.53        6.29      0.94 o 
  -4   8   5       91.08       98.05      2.39 o 
  -3   8   5        6.44        3.28      1.24 o 
  -2   8   5       46.41       35.58      1.58 o 
  -1   8   5       46.24       38.98      6.47 o 
   0   8   5      189.46      152.17      7.13 o 
   1   8   5      392.98      390.60     38.33 o 
   2   8   5      249.53      238.76      6.31 o 
   3   8   5        8.33        9.83      2.96 o 
   4   8   5       83.48       87.43     10.10 o 
  -4   9   5      428.37      439.07      4.72 o 
  -3   9   5       17.24       25.33      4.59 o 
  -2   9   5      443.50      359.17      4.07 o 
  -1   9   5      813.03      726.69     19.36 o 
   0   9   5      101.75       88.93      2.14 o 
   1   9   5      443.80      427.28      6.50 o 
   2   9   5       25.17       24.32      1.22 o 
   3   9   5     1143.79     1100.76      9.57 o 
   4   9   5       13.74       12.19      2.45 o 
  -4  10   5       39.14       44.71      2.00 o 
  -3  10   5      168.31      195.22     21.81 o 
  -2  10   5        6.78        8.13      1.37 o 
  -1  10   5      163.77      158.13      5.20 o 
   0  10   5      622.56      632.68     12.66 o 
   1  10   5      604.83      596.17     23.92 o 
   2  10   5       59.54       57.09      1.76 o 
   3  10   5       56.84       70.14     11.85 o 
   4  10   5       46.96       47.83     15.09 o 
  -3  11   5      325.17      336.19     19.03 o 
  -2  11   5      167.69      178.62      4.20 o 
  -1  11   5      285.03      259.10      5.02 o 
   0  11   5      342.16      353.02      8.71 o 
   1  11   5       52.53       48.48      1.66 o 
   2  11   5      705.91      677.98      7.48 o 
   3  11   5        0.55        1.05      0.83 o 
  -3  12   5        3.89        4.20      0.91 o 
  -2  12   5       89.84       99.49      2.98 o 
  -1  12   5       90.66       86.90      6.09 o 
   0  12   5      103.96      109.94      2.15 o 
   1  12   5       11.13       10.11      1.12 o 
   2  12   5        4.16        6.84      1.44 o 
   3  12   5        0.47        1.23      0.75 o 
  -2  13   5      269.03      275.53      2.97 o 
  -1  13   5       51.46       56.69      1.29 o 
   0  13   5        5.16        7.01      0.70 o 
   1  13   5      251.16      247.70     10.88 o 
   2  13   5       35.06       35.34      2.74 o 
  -1  14   5        5.87        6.66      0.69 o 
   0  14   5       14.12       10.50      1.35 o 
  -6   0   6       20.25       23.73      1.47 o 
  -5   0   6     1120.29     1214.44      9.55 o 
  -4   0   6       35.27       45.26      2.67 o 
  -3   0   6     2101.27     2217.34     24.79 o 
  -2   0   6     1895.80     1814.07     18.72 o 
  -1   0   6     1160.64     1015.88     11.61 o 
   0   0   6      134.72      251.59      6.48 o 
   2   0   6     7904.95     7826.12     41.41 o 
   3   0   6      511.91      452.38     12.06 o 
   4   0   6     1363.55     1356.80      8.83 o 
   5   0   6      484.20      450.20      5.20 o 
  -6   1   6        0.82        0.35      1.09 o 
  -5   1   6      118.43      121.66      2.19 o 
  -4   1   6      647.18      632.59     39.80 o 
  -3   1   6      448.49      542.38     38.39 o 
  -2   1   6       38.71       53.37     10.51 o 
  -1   1   6        2.68        9.35      2.49 o 
   0   1   6     2766.51     2755.86     51.37 o 
   1   1   6     3609.18     3986.87     19.00 o 
   2   1   6       35.34      160.89    102.83 o 
   3   1   6      131.47      164.19      9.51 o 
   4   1   6      113.27      157.80      4.60 o 
   5   1   6       26.36       54.14     16.11 o 
  -6   2   6      224.73      185.18      2.60 o 
  -5   2   6       63.46       62.35      2.04 o 
  -4   2   6     1264.42     1070.23     83.46 o 
  -3   2   6       80.13       88.95      4.20 o 
  -2   2   6     1984.19     1854.64     69.23 o 
  -1   2   6      887.91      871.19     10.65 o 
   0   2   6       29.80       10.87      1.33 o 
   1   2   6     1694.82     1584.19     44.32 o 
   2   2   6        7.15       12.00      3.07 o 
   3   2   6     1955.76     1982.08    114.38 o 
   4   2   6      148.38      148.81      3.08 o 
   5   2   6      272.06      224.45      2.47 o 
  -6   3   6        2.90        1.75      0.83 o 
  -5   3   6       19.19       18.77      1.13 o 
  -4   3   6        5.59       12.45      1.24 o 
  -3   3   6       25.77       44.10     14.03 o 
  -2   3   6       85.28      142.14      6.71 o 
  -1   3   6      354.97      387.96     22.16 o 
   0   3   6        2.89        3.26      2.76 o 
   1   3   6      269.23      312.52     31.30 o 
   2   3   6       48.82       46.21      4.66 o 
   3   3   6        1.74        6.24      1.31 o 
   4   3   6       21.53       17.17      1.32 o 
   5   3   6        4.86        4.21      0.69 o 
  -5   4   6      103.07       83.38     16.18 o 
  -4   4   6     1025.14      953.27      6.68 o 
  -3   4   6      454.56      420.70     33.57 o 
  -2   4   6      131.28       86.01      5.99 o 
  -1   4   6     1122.15     1081.10     21.40 o 
   0   4   6     1553.39     1623.31     12.12 o 
   1   4   6      308.98      287.80      7.50 o 
   2   4   6      186.32      151.71      6.82 o 
   3   4   6     1040.11      923.13      8.34 o 
   4   4   6       76.65      103.50     21.37 o 
   5   4   6      130.92      106.97      4.49 o 
  -5   5   6        5.52        4.93      2.75 o 
  -4   5   6       97.27       96.48      3.55 o 
  -3   5   6      299.88      291.78     12.82 o 
  -2   5   6      139.80      133.02      7.53 o 
  -1   5   6      210.84      341.19     25.67 o 
   0   5   6     1127.46     1194.69     48.00 o 
   1   5   6      423.93      427.66      9.82 o 
   2   5   6        3.72       11.75      6.13 o 
   3   5   6      102.77       89.24      2.90 o 
   4   5   6        1.14        5.17      1.86 o 
   5   5   6        0.16        0.52      0.66 o 
  -5   6   6      688.83      682.19      6.15 o 
  -4   6   6        4.97        4.48      1.83 o 
  -3   6   6     1749.17     1508.41    134.36 o 
  -2   6   6      324.01      274.02      6.38 o 
  -1   6   6       34.43       22.19      3.09 o 
   0   6   6     1366.10     1170.35     16.20 o 
   1   6   6      275.54      297.87      8.82 o 
   2   6   6     1571.78     1504.25     10.07 o 
   3   6   6       37.78       71.28     29.91 o 
   4   6   6      609.87      632.83     36.89 o 
   5   6   6        8.08        5.37      1.02 o 
  -5   7   6        3.39        3.21      1.04 o 
  -4   7   6      203.90      218.99      7.26 o 
  -3   7   6      187.10      177.10      2.79 o 
  -2   7   6      271.92      252.80      5.08 o 
  -1   7   6      677.43      546.26     11.94 o 
   0   7   6      744.00      607.51     12.31 o 
   1   7   6      385.30      331.49      9.46 o 
   2   7   6       26.10       22.95      1.46 o 
   3   7   6       36.25       29.52      3.65 o 
   4   7   6        2.95        7.72      1.07 o 
  -5   8   6        0.39        0.84      0.78 o 
  -4   8   6      718.32      694.67      7.34 o 
  -3   8   6       46.13       47.97      9.24 o 
  -2   8   6      375.00      305.44      3.67 o 
  -1   8   6      354.24      315.51      9.11 o 
   0   8   6       91.37       88.66     10.63 o 
   1   8   6     1136.47     1227.40    128.55 o 
   2   8   6        0.44        3.84      0.96 o 
   3   8   6      818.09      758.93     11.64 o 
   4   8   6        0.06        2.83      0.79 o 
  -4   9   6        4.76        3.69      1.32 o 
  -3   9   6       68.36       76.06     12.12 o 
  -2   9   6       59.86       59.94      1.90 o 
  -1   9   6       22.64       23.65      1.87 o 
   0   9   6       45.65       44.71      1.71 o 
   1   9   6       36.15       28.77      2.47 o 
   2   9   6        1.64        1.06      1.21 o 
   3   9   6       17.95       19.41      1.46 o 
   4   9   6       41.29       36.59      1.44 o 
  -4  10   6      117.07      125.92      2.42 o 
  -3  10   6      145.04      169.01      3.70 o 
  -2  10   6       42.94       55.23      8.57 o 
  -1  10   6      129.40      135.15      2.57 o 
   0  10   6      469.30      490.33     14.51 o 
   1  10   6        9.37       12.64      2.03 o 
   2  10   6      144.87      149.63      3.08 o 
   3  10   6      265.90      256.56     10.14 o 
  -3  11   6       65.27       77.17      6.44 o 
  -2  11   6        0.23        1.43      0.99 o 
  -1  11   6        0.52        2.60      0.95 o 
   0  11   6      245.37      254.13      4.91 o 
   1  11   6      372.02      359.39      5.28 o 
   2  11   6        1.49        2.06      1.77 o 
   3  11   6        2.09        2.96      0.75 o 
  -3  12   6      113.56      121.85      1.88 o 
  -2  12   6      122.77      177.93      2.83 o 
  -1  12   6       50.01       55.34      1.38 o 
   0  12   6        2.57        3.52      1.12 o 
   1  12   6       60.95       59.80      2.74 o 
   2  12   6      384.93      369.67      4.41 o 
  -2  13   6      122.21      147.18      2.17 o 
  -1  13   6      181.14      198.33      3.03 o 
   0  13   6      191.61      187.60      6.47 o 
   1  13   6      103.71       96.19      2.56 o 
   2  13   6       19.37       14.21      0.79 o 
   0  14   6        4.55        4.77      0.91 o 
  -5   1   7      611.11      628.97      4.76 o 
  -4   1   7        1.71        2.41      1.43 o 
  -3   1   7      326.00      350.05      7.60 o 
  -2   1   7     1093.03     1073.82     33.60 o 
  -1   1   7      723.01      770.19     11.12 o 
   0   1   7      524.73      444.59      4.85 o 
   1   1   7     1012.20      936.68      9.92 o 
   2   1   7     1688.92     1568.40     36.80 o 
   3   1   7       35.07       33.70      2.55 o 
   4   1   7      546.85      595.60      6.76 o 
   5   1   7      130.31      119.17      1.84 o 
  -5   2   7       22.19       27.06      1.85 o 
  -4   2   7      393.33      349.47      5.58 o 
  -3   2   7      196.73      202.67     12.70 o 
  -2   2   7        7.88        9.98      3.04 o 
  -1   2   7       62.62       37.03      3.50 o 
   0   2   7     3712.77     3945.94     30.82 o 
   1   2   7      730.58      740.70      9.42 o 
   2   2   7        2.22        4.82      4.96 o 
   3   2   7       22.83       26.21      1.53 o 
   4   2   7       43.17       43.84      2.27 o 
   5   2   7        2.17        2.55      0.84 o 
  -5   3   7       58.52       60.27      4.46 o 
  -4   3   7     1218.70     1091.41     14.84 o 
  -3   3   7       14.94       15.38      1.78 o 
  -2   3   7      348.90      311.52      9.56 o 
  -1   3   7      996.37     1000.35     19.65 o 
   0   3   7      504.31      493.45     35.11 o 
   1   3   7     2887.35     2558.15     21.56 o 
   2   3   7      236.02      211.48      7.86 o 
   3   3   7     1331.20     1246.99     23.55 o 
   4   3   7        8.17        9.63      1.87 o 
   5   3   7      249.08      196.55      1.81 o 
  -5   4   7       26.75       26.82      1.11 o 
  -4   4   7      108.08      103.59      2.28 o 
  -3   4   7       27.78       31.53      1.58 o 
  -2   4   7      126.62      115.74      6.79 o 
  -1   4   7     2548.78     2605.58     29.26 o 
   0   4   7     1056.97      888.33     35.11 o 
   1   4   7      277.46      266.43      7.07 o 
   2   4   7       37.38       29.95      5.52 o 
   3   4   7       39.58       38.30      4.23 o 
   4   4   7      239.31      230.07      3.47 o 
   5   4   7       20.62       16.69      0.83 o 
  -5   5   7      476.39      383.54     73.21 o 
  -4   5   7        0.81       33.90     20.67 o 
  -3   5   7      605.20      513.67     60.36 o 
  -2   5   7      178.01      155.34     10.63 o 
  -1   5   7       34.34       18.33      3.47 o 
   0   5   7     3270.64     3176.21     81.32 o 
   1   5   7      670.14      642.75     11.78 o 
   2   5   7      997.14      950.60     22.58 o 
   3   5   7      611.68      525.03      9.25 o 
   4   5   7      238.98      290.48     12.03 o 
   5   5   7       12.05        7.31      3.09 o 
  -5   6   7        1.79        4.37      1.04 o 
  -4   6   7        1.07       -1.12      1.40 o 
  -3   6   7       62.23       53.68      2.35 o 
  -2   6   7      306.88      238.17      2.88 o 
  -1   6   7        8.98      117.95     54.96 o 
   1   6   7       70.64       84.21      5.83 o 
   2   6   7       10.77       18.07      1.51 o 
   3   6   7       14.93       13.46      1.18 o 
   4   6   7       15.22       20.84      2.81 o 
   5   6   7        2.72        1.99      0.67 o 
  -5   7   7       36.60       33.48      1.37 o 
  -4   7   7      132.27      131.38      3.53 o 
  -3   7   7      243.05      201.85      3.03 o 
  -2   7   7       20.46       15.80      1.60 o 
  -1   7   7     1553.00     1324.08      7.10 o 
   0   7   7      434.02      338.55      9.54 o 
   1   7   7      517.73      470.50     23.27 o 
   2   7   7     1596.32     1498.67     26.42 o 
   3   7   7       60.52       51.28      1.88 o 
   4   7   7      291.99      396.42      3.09 o 
  -4   8   7       72.47       79.88      2.77 o 
  -3   8   7       12.31       12.29      1.10 o 
  -2   8   7       29.89       24.58      1.59 o 
  -1   8   7      327.91      273.50     15.46 o 
   0   8   7     1321.96     1244.89     10.64 o 
   1   8   7      240.23      246.19      5.03 o 
   2   8   7        2.03        2.63      1.07 o 
   3   8   7        4.92       10.65      1.71 o 
   4   8   7       35.65       33.93      1.30 o 
  -4   9   7      262.17      259.74      3.94 o 
  -3   9   7        0.26        1.58      1.45 o 
  -2   9   7      582.31      595.48     35.22 o 
  -1   9   7        0.21        1.65      1.14 o 
   0   9   7      750.01      757.26      8.39 o 
   1   9   7      817.64      820.80      6.45 o 
   2   9   7       11.05       11.86      1.43 o 
   3   9   7     1170.22     1155.82     11.67 o 
   4   9   7       46.31       42.02      1.28 o 
  -4  10   7       80.95      110.92      2.08 o 
  -3  10   7       99.82      104.14      2.93 o 
  -2  10   7       34.65       36.75      2.51 o 
  -1  10   7      141.59      135.22      2.81 o 
   0  10   7      455.01      496.03     12.88 o 
   1  10   7      547.99      540.46     16.35 o 
   2  10   7       75.20       68.45      2.03 o 
   3  10   7       21.73       17.19      1.40 o 
  -3  11   7      229.17      240.61      8.01 o 
  -2  11   7       40.83       53.10      2.28 o 
  -1  11   7      240.05      296.61     16.58 o 
   0  11   7       74.90       77.21      2.51 o 
   1  11   7       63.04       59.21      1.92 o 
   2  11   7      425.99      399.35      5.25 o 
   3  11   7       52.11       62.90      1.54 o 
  -2  12   7      176.72      193.92     17.75 o 
  -1  12   7       15.07       15.89      1.29 o 
   0  12   7        5.05        5.61      1.89 o 
   1  12   7        2.23        3.68      1.70 o 
   2  12   7       55.46       55.51      1.86 o 
  -2  13   7       73.56       61.67      1.27 o 
  -1  13   7      175.80      168.94      2.99 o 
   0  13   7       14.31       19.61      1.66 o 
   1  13   7       28.54       25.88      1.44 o 
  -5   0   8      257.64      268.93     13.99 o 
  -4   0   8       42.70       53.67      2.94 o 
  -3   0   8     1399.87     1165.44    183.13 o 
  -2   0   8     1183.14     1133.99     16.38 o 
  -1   0   8     6058.73     5984.49     32.79 o 
   0   0   8      443.39      475.96     11.18 o 
   1   0   8     2985.81     2814.28     25.42 o 
   2   0   8      383.62      333.31      9.85 o 
   3   0   8     1191.90     1180.69     23.73 o 
   4   0   8      860.56      886.25     55.38 o 
   5   0   8        9.95        8.10      1.20 o 
  -5   1   8       41.42       67.74      5.62 o 
  -4   1   8       38.60       35.12      3.94 o 
  -3   1   8        9.82       11.63      2.27 o 
  -2   1   8        4.59       45.97     21.94 o 
  -1   1   8      437.01      455.53     35.16 o 
   0   1   8     1937.81     1964.35     18.40 o 
   1   1   8      512.45      532.13     52.63 o 
   2   1   8      425.77      376.54     24.78 o 
   3   1   8      151.61      162.75     16.08 o 
   4   1   8        0.39       75.01     41.97 o 
   5   1   8        0.28        2.07      0.77 o 
  -5   2   8       55.03       54.07      4.63 o 
  -4   2   8      110.02       85.36      7.95 o 
  -3   2   8      519.46      444.86      4.34 o 
  -2   2   8     3104.09     2916.52    129.54 o 
  -1   2   8      924.47      968.93     14.13 o 
   0   2   8     3839.47     3769.77     18.75 o 
   1   2   8      457.93      413.25      8.46 o 
   2   2   8       88.22       76.82      4.18 o 
   3   2   8      390.49      388.13      4.70 o 
   4   2   8       88.03       84.58      2.39 o 
   5   2   8      230.16      180.70     15.69 o 
  -5   3   8        1.92        1.74      1.43 o 
  -4   3   8        0.66        1.71      0.98 o 
  -3   3   8       49.06       38.87      1.66 o 
  -2   3   8       29.10       25.55      4.00 o 
  -1   3   8       80.05       97.21      5.27 o 
   0   3   8       10.15       14.29      2.90 o 
   1   3   8      194.42      172.29      8.57 o 
   2   3   8       25.32       14.66      6.52 o 
   3   3   8        0.12        2.79      2.70 o 
   4   3   8       78.40       76.73      1.75 o 
   5   3   8        6.15        5.48      1.00 o 
  -5   4   8        5.40       26.30     13.29 o 
  -4   4   8      611.26      553.42      4.47 o 
  -3   4   8       18.31       14.37      1.32 o 
  -2   4   8     1372.43     1084.19     18.18 o 
  -1   4   8     1575.81     1347.34    107.95 o 
   0   4   8      517.19      381.18     22.03 o 
   1   4   8     1205.03     1152.68     14.34 o 
   2   4   8      202.44      200.72      4.40 o 
   3   4   8      533.38      515.23      5.11 o 
   4   4   8       34.96       35.42      1.77 o 
   5   4   8       14.60        8.52      0.77 o 
  -5   5   8       54.58       54.20      1.68 o 
  -4   5   8        0.01       -0.53      1.19 o 
  -3   5   8       69.04       56.55      4.87 o 
  -2   5   8       15.74        7.65      2.06 o 
  -1   5   8     2153.46     2005.80    104.28 o 
   0   5   8     1133.41      920.21     14.22 o 
   1   5   8      109.32      113.52      5.85 o 
   2   5   8        9.94       12.83      1.22 o 
   3   5   8        9.66       12.69      1.49 o 
   4   5   8       62.90       67.94      1.91 o 
  -5   6   8      218.92      215.08      2.68 o 
  -4   6   8        5.33        8.03      1.70 o 
  -3   6   8     1445.48     1253.37     84.34 o 
  -2   6   8       93.17       72.64      1.95 o 
  -1   6   8     1099.12      811.94      4.80 o 
   0   6   8     1232.92     1143.42     16.63 o 
   1   6   8      115.33      116.08      3.91 o 
   2   6   8     1149.73     1139.45      8.79 o 
   3   6   8       18.22       18.42      1.14 o 
   4   6   8      480.42      473.50      3.62 o 
  -4   7   8       52.49       48.14      1.54 o 
  -3   7   8       51.66       43.60      1.73 o 
  -2   7   8      158.35      143.80      7.58 o 
  -1   7   8      715.78      585.99      8.83 o 
   0   7   8      777.76      703.33      6.93 o 
   1   7   8      542.40      520.05     15.76 o 
   2   7   8        3.96        7.17      2.02 o 
   3   7   8       58.35       56.46      2.26 o 
   4   7   8       34.98       39.92      1.41 o 
  -4   8   8      388.81      392.18      5.03 o 
  -3   8   8       30.07       29.72      1.60 o 
  -2   8   8      502.08      436.79      8.41 o 
  -1   8   8      116.04      101.72      3.30 o 
   0   8   8      802.20      714.21      8.31 o 
   1   8   8      274.93      285.89      3.91 o 
   2   8   8       56.47       53.30      1.91 o 
   3   8   8      630.45      636.19     26.73 o 
   4   8   8        7.54       26.71     10.35 o 
  -4   9   8       14.00       15.63      1.35 o 
  -3   9   8      309.59      288.74      4.98 o 
  -2   9   8        0.43        2.18      1.53 o 
  -1   9   8       45.19       44.63      2.48 o 
   0   9   8       32.13       31.55      2.38 o 
   1   9   8        0.95        2.97      1.06 o 
   2   9   8      355.84      317.94     11.41 o 
   3   9   8        6.27        7.69      1.72 o 
  -3  10   8       42.99       41.12      1.95 o 
  -2  10   8      540.71      544.15      6.56 o 
  -1  10   8      423.37      440.90      6.12 o 
   0  10   8       29.56       32.40      4.56 o 
   1  10   8      363.30      355.03      4.00 o 
   2  10   8       27.49       28.15      1.55 o 
   3  10   8       32.75       37.46      4.27 o 
  -3  11   8       16.34       21.57      1.16 o 
  -2  11   8        0.49        1.67      1.22 o 
  -1  11   8      210.35      238.88      4.13 o 
   0  11   8      389.38      386.24     10.52 o 
   1  11   8        1.80        2.79      1.12 o 
   2  11   8       35.95       49.34      2.22 o 
  -2  12   8       53.92       59.37      1.49 o 
  -1  12   8      193.28      181.07      3.46 o 
   0  12   8      321.70      337.83      4.87 o 
   1  12   8        0.15        0.52      1.41 o 
   2  12   8      135.07      137.58      2.15 o 
   0  13   8      191.56      187.74      2.69 o 
  -5   1   9      229.64      253.34      5.00 o 
  -4   1   9       10.62       11.87      1.23 o 
  -3   1   9     2258.99     1661.58     25.88 o 
  -2   1   9      644.94      599.00      9.25 o 
  -1   1   9      711.62      714.99     32.30 o 
   0   1   9      412.03      466.92      6.95 o 
   1   1   9      906.87      923.39     40.79 o 
   2   1   9      419.41      404.18     11.56 o 
   3   1   9       30.93       31.88      1.56 o 
   4   1   9      288.55      291.91      4.76 o 
   5   1   9       37.29       30.58      2.46 o 
  -5   2   9       33.99       30.76      1.32 o 
  -4   2   9      108.89      102.66      4.76 o 
  -3   2   9       37.04       30.24      1.46 o 
  -2   2   9       97.74       73.48      4.62 o 
  -1   2   9     1151.47     1313.35     16.95 o 
   0   2   9      467.75      488.23      9.61 o 
   1   2   9       29.64       22.70      3.89 o 
   2   2   9      824.62      859.51     19.27 o 
   3   2   9       19.72       26.10      1.48 o 
   4   2   9       34.01       37.06      1.40 o 
   5   2   9        5.50        5.73      0.74 o 
  -5   3   9      109.80      107.28     12.68 o 
  -4   3   9     1842.01     1620.99     89.52 o 
  -3   3   9      206.03      167.44      7.11 o 
  -2   3   9     3066.26     2423.44     60.17 o 
  -1   3   9      172.16      132.13      6.92 o 
   0   3   9      393.57      343.93     19.08 o 
   1   3   9      170.87      145.22      7.23 o 
   2   3   9       37.59       25.82      1.75 o 
   3   3   9     1374.78     1362.92     74.90 o 
   4   3   9        5.36        7.12      1.03 o 
   5   3   9      240.17      166.57      1.66 o 
  -5   4   9        1.69       -0.07      1.29 o 
  -4   4   9       47.73       44.98      3.87 o 
  -3   4   9      282.13      217.93      5.80 o 
  -2   4   9      402.59      332.11      4.42 o 
  -1   4   9      913.40      714.86     14.04 o 
   0   4   9     1355.79     1105.60     29.27 o 
   1   4   9      853.44      747.65     14.53 o 
   2   4   9       42.47       37.83      2.28 o 
   3   4   9      224.25      221.73      4.59 o 
   4   4   9       46.91       49.80      2.52 o 
  -5   5   9      365.11      199.10      2.29 o 
  -4   5   9      109.71       97.26      3.58 o 
  -3   5   9     2046.54     1692.62     34.31 o 
  -2   5   9       83.75       66.84      2.36 o 
  -1   5   9      789.75      573.89      9.96 o 
   0   5   9       30.38       26.51      1.86 o 
   1   5   9       80.46       68.71      6.22 o 
   2   5   9      717.63      636.34      4.47 o 
   3   5   9       52.58       59.20      3.95 o 
   4   5   9      525.82      517.16     11.35 o 
  -4   6   9        3.09        4.23      1.03 o 
  -3   6   9       12.92       14.24      2.02 o 
  -2   6   9        0.27        2.49      1.22 o 
  -1   6   9       52.47       62.94      9.45 o 
   0   6   9       26.40       48.03      1.93 o 
   1   6   9        7.22       34.60      6.13 o 
   2   6   9       80.65       65.39      2.13 o 
   3   6   9        3.18        6.32      1.30 o 
   4   6   9       24.89       28.33      1.40 o 
  -4   7   9      406.54      369.51     26.12 o 
  -3   7   9      415.49      502.82    123.83 o 
  -2   7   9      215.39      179.44      3.00 o 
  -1   7   9       20.89       25.54      3.84 o 
   0   7   9        0.31        6.18      1.27 o 
   1   7   9       76.22       88.80      1.84 o 
   2   7   9      129.97      133.12      3.69 o 
   3   7   9      159.38      185.87      9.24 o 
   4   7   9      151.90      146.83     10.90 o 
  -4   8   9        0.72        1.61      1.09 o 
  -3   8   9      122.68       95.41      5.27 o 
  -2   8   9       59.14       55.82      2.84 o 
  -1   8   9      330.99      282.19      5.42 o 
   0   8   9      259.15      302.81     54.14 o 
   1   8   9      218.48      251.99     19.24 o 
   2   8   9        0.70        7.77      4.84 o 
   3   8   9        4.29        5.22      1.38 o 
   4   8   9        5.02        4.36      0.67 o 
  -4   9   9      545.33      607.54      4.65 o 
  -3   9   9        2.63        2.25      1.48 o 
  -2   9   9      357.12      300.05      5.29 o 
  -1   9   9       71.92       74.16      3.00 o 
   0   9   9      200.02      213.80      3.63 o 
   1   9   9        3.05        5.59      1.05 o 
   2   9   9        5.48        6.89      1.24 o 
   3   9   9      418.34      535.22      4.17 o 
  -3  10   9       60.45       77.26      1.75 o 
  -2  10   9       26.03       32.87      1.99 o 
  -1  10   9      179.88      182.98      6.92 o 
   0  10   9      293.60      301.82      2.88 o 
   1  10   9      120.30      132.14      3.11 o 
   2  10   9      282.54      291.63      3.69 o 
  -2  11   9       53.88       66.18      2.13 o 
  -1  11   9      285.13      295.09     13.33 o 
   0  11   9       59.27       68.41      1.60 o 
   1  11   9      126.01      128.14      4.67 o 
   2  11   9       81.12       87.69      2.18 o 
  -1  12   9       10.76       13.12      1.20 o 
   0  12   9       32.40       33.37      1.68 o 
   1  12   9       62.94       65.42      1.84 o 
  -5   0  10      494.48      622.02      4.88 o 
  -4   0  10      836.14      896.81      7.54 o 
  -3   0  10     1173.58     1021.28      7.88 o 
  -2   0  10        2.18        7.31      2.01 o 
  -1   0  10      421.36      506.17     11.12 o 
   0   0  10      234.66      248.73      7.68 o 
   1   0  10     2982.42     3050.12     28.45 o 
   2   0  10     2094.37     2059.42     67.30 o 
   3   0  10       42.24       47.86      3.24 o 
   4   0  10      540.23      520.36      5.69 o 
  -5   1  10      167.51      213.50     16.97 o 
  -4   1  10       92.77      106.31     25.19 o 
  -2   1  10       15.05       21.22      2.73 o 
  -1   1  10      497.16      571.92     11.89 o 
   0   1  10      463.76      470.66     22.50 o 
   1   1  10      724.41      786.79    135.25 o 
   2   1  10      586.68      631.39      6.61 o 
   3   1  10      157.74      160.99      3.14 o 
   4   1  10      114.58      128.84      2.23 o 
  -5   2  10        3.14        5.05      1.37 o 
  -4   2  10      502.19      514.57      5.95 o 
  -3   2  10       25.27       25.94      2.25 o 
  -2   2  10      299.11      246.03      4.09 o 
  -1   2  10       49.59       63.43      6.65 o 
   0   2  10     1607.19     1686.93    144.20 o 
   1   2  10     1183.90      988.69      6.50 o 
   2   2  10      463.22      438.96      5.14 o 
   3   2  10      840.04      850.20      6.28 o 
   4   2  10       48.34       49.09      1.55 o 
  -5   3  10       49.30       47.16      2.59 o 
  -4   3  10        0.63        3.72      1.89 o 
  -3   3  10       87.81       69.33      1.98 o 
  -2   3  10        3.42        6.61      3.99 o 
  -1   3  10       95.27       70.20      6.80 o 
   0   3  10      286.92      285.63      7.96 o 
   1   3  10      180.30      157.17      2.83 o 
   2   3  10        4.54        4.50      1.26 o 
   3   3  10       47.96       57.44      1.92 o 
   4   3  10       24.23       26.56      1.07 o 
  -5   4  10      178.55      149.13      8.01 o 
  -4   4  10      624.55      585.94      9.38 o 
  -3   4  10        1.30        3.97      1.29 o 
  -2   4  10      330.66      280.14      6.46 o 
  -1   4  10      200.75      145.67      3.14 o 
   0   4  10      519.47      477.58      6.00 o 
   1   4  10      350.81      284.06     15.54 o 
   2   4  10      187.65      177.29      3.14 o 
   3   4  10      453.24      419.12      5.78 o 
   4   4  10      156.51      159.37      2.12 o 
  -4   5  10       65.54       60.22      1.62 o 
  -3   5  10       19.28       22.53      2.24 o 
  -2   5  10       84.81       73.41      2.39 o 
  -1   5  10      309.03      263.21     17.03 o 
   0   5  10      761.50      667.39      5.81 o 
   1   5  10      293.55      256.94      3.56 o 
   2   5  10        7.96       10.51      1.11 o 
   3   5  10        8.94       10.57      2.39 o 
   4   5  10       57.25       57.42      2.90 o 
  -4   6  10        0.58        6.00      1.02 o 
  -3   6  10     1348.78     1217.73     16.30 o 
  -2   6  10        0.81        5.69      4.68 o 
  -1   6  10      947.20      829.30      8.90 o 
   0   6  10       15.45       19.71      2.64 o 
   1   6  10       22.50       24.36      1.36 o 
   2   6  10      851.12      769.04      5.59 o 
   3   6  10       18.35       22.15      1.58 o 
   4   6  10      191.31      190.20     14.75 o 
  -4   7  10       53.60       51.37      1.72 o 
  -3   7  10       18.06       14.16      1.82 o 
  -2   7  10      136.56      135.26      2.74 o 
  -1   7  10      150.24      154.01      2.91 o 
   0   7  10     1116.80     1119.38     49.43 o 
   1   7  10      291.73      290.84      3.85 o 
   2   7  10       76.82       64.57      2.78 o 
   3   7  10      117.79      122.48      2.61 o 
  -4   8  10      593.05      677.81      4.94 o 
  -3   8  10        2.93       23.96     14.18 o 
  -2   8  10      545.81      554.23     55.09 o 
  -1   8  10       16.13       19.24      2.27 o 
   0   8  10      195.66      220.70     21.59 o 
   1   8  10       59.60       67.22      6.71 o 
   2   8  10       55.60       57.08      2.31 o 
   3   8  10      391.32      411.20      3.96 o 
  -3   9  10       10.67       12.67      1.53 o 
  -2   9  10        9.58        8.56      1.79 o 
  -1   9  10      284.75      279.11      5.16 o 
   0   9  10       39.67       46.39      3.56 o 
   1   9  10      134.20      133.05      2.46 o 
   2   9  10      258.12      256.68      2.93 o 
   3   9  10        3.01        7.40      0.99 o 
  -3  10  10       15.58       15.00      1.21 o 
  -2  10  10       19.00       22.50      1.73 o 
  -1  10  10       70.38       73.08      2.69 o 
   0  10  10      249.40      274.81      3.20 o 
   1  10  10      184.02      195.01      2.57 o 
   2  10  10       78.07       82.41      1.54 o 
  -2  11  10        1.29        1.27      0.91 o 
  -1  11  10      210.72      238.86      3.45 o 
   0  11  10        7.41        6.45      0.67 o 
   1  11  10       13.76       12.38      0.91 o 
  -5   1  11      187.39      234.38      2.47 o 
  -4   1  11       26.09       25.63      1.50 o 
  -3   1  11      578.03      537.53     14.18 o 
  -2   1  11       24.67       19.23      3.02 o 
  -1   1  11      544.11      477.21      8.79 o 
   0   1  11      660.38      528.18      5.30 o 
   1   1  11      814.58      736.99      5.34 o 
   2   1  11      387.38      364.14      4.54 o 
   3   1  11      174.86      170.54      2.73 o 
   4   1  11      184.07      189.12      5.05 o 
  -5   2  11      312.97      330.66     14.52 o 
  -4   2  11        6.52       10.66      1.35 o 
  -3   2  11       85.66       91.26      3.09 o 
  -2   2  11      201.00      178.94      3.57 o 
  -1   2  11     1436.81     1207.45      6.29 o 
   0   2  11      200.47      148.28      2.74 o 
   1   2  11      179.50      144.99      4.06 o 
   2   2  11        4.42        4.04      1.73 o 
   3   2  11      142.79      153.80      2.22 o 
   4   2  11      246.28      258.78      2.00 o 
  -5   3  11       18.08       11.50      0.73 o 
  -4   3  11      947.41      936.82     22.81 o 
  -3   3  11       35.81       36.53      1.74 o 
  -2   3  11     1700.46     1450.22      7.30 o 
  -1   3  11       23.55       20.63      2.01 o 
   0   3  11     1306.63     1216.15      8.86 o 
   1   3  11      709.25      554.58      5.11 o 
   2   3  11       51.30       63.62      7.87 o 
   3   3  11      186.64      182.03      6.08 o 
   4   3  11        0.27        0.46      0.91 o 
  -4   4  11      223.34      200.83     17.94 o 
  -3   4  11       10.80       10.91      1.03 o 
  -2   4  11       23.06       17.70      2.40 o 
  -1   4  11      511.31      445.15      4.56 o 
   0   4  11     2320.28     1975.57      9.40 o 
   1   4  11       69.87       53.00      2.58 o 
   2   4  11       40.35       38.03      2.58 o 
   3   4  11       15.05       16.93      1.49 o 
   4   4  11        9.03        7.21      0.65 o 
  -4   5  11        0.02       -1.12      1.12 o 
  -3   5  11      938.03      873.63      5.71 o 
  -2   5  11      144.11      130.80      4.96 o 
  -1   5  11     2045.63     1809.96     19.87 o 
   0   5  11      261.91      233.82      4.91 o 
   1   5  11      101.20       94.01      2.38 o 
   2   5  11      332.96      306.53     20.35 o 
   3   5  11        7.92        4.48      0.85 o 
   4   5  11       31.58       28.75      1.49 o 
  -4   6  11        1.84        2.83      0.88 o 
  -3   6  11        0.44        1.43      1.12 o 
  -2   6  11      208.12      188.74      3.71 o 
  -1   6  11      140.20      122.73      2.75 o 
   0   6  11       48.16       43.99      3.68 o 
   1   6  11      133.18      122.42      3.18 o 
   2   6  11        1.10       -0.08      1.19 o 
   3   6  11       21.27       23.64      0.91 o 
  -4   7  11       42.60       72.82      1.65 o 
  -3   7  11      181.06      207.03      2.27 o 
  -2   7  11      579.95      597.28      6.50 o 
  -1   7  11     1083.91     1066.83     32.23 o 
   0   7  11      153.90      163.01      2.85 o 
   1   7  11      162.69      175.36      4.90 o 
   2   7  11       39.83       38.55      1.60 o 
   3   7  11       31.19       30.16      2.06 o 
  -3   8  11       27.28       29.25      1.78 o 
  -2   8  11       19.76       22.50      1.26 o 
  -1   8  11       11.09       16.96      1.36 o 
   0   8  11      222.72      238.42      4.86 o 
   1   8  11       13.06       11.84      1.31 o 
   2   8  11       17.33       23.27      1.34 o 
   3   8  11      170.17      142.32      2.66 o 
  -3   9  11        2.21        2.03      1.05 o 
  -2   9  11      450.40      508.29      6.01 o 
  -1   9  11       30.16       33.02      2.13 o 
   0   9  11      577.35      591.85      5.86 o 
   1   9  11       66.16       70.18      1.43 o 
   2   9  11       83.82       85.72      2.21 o 
  -2  10  11        2.56        3.84      1.18 o 
  -1  10  11      149.86      153.46      3.20 o 
   0  10  11        0.98        1.44      1.09 o 
   1  10  11       97.55      104.26      2.89 o 
  -1  11  11      121.17      134.76      2.18 o 
   0  11  11       34.11       34.25      1.18 o 
  -4   0  12        8.09        8.94      1.64 o 
  -3   0  12     1796.98     1820.04     10.16 o 
  -2   0  12       23.25       24.85      1.95 o 
  -1   0  12      160.06      156.26      3.81 o 
   0   0  12       33.70       26.87      1.93 o 
   1   0  12      443.85      427.81      5.84 o 
   2   0  12        1.34        3.28      2.06 o 
   3   0  12      185.41      164.89     11.97 o 
   4   0  12      449.66      491.00      3.53 o 
  -4   1  12        1.21        7.44      1.18 o 
  -3   1  12       35.59       40.08      3.02 o 
  -2   1  12      231.09      195.38      3.68 o 
  -1   1  12      246.18      189.53      4.11 o 
   0   1  12        3.68        5.41      1.42 o 
   1   1  12       49.73       46.07      1.63 o 
   2   1  12       25.49       29.30      1.71 o 
   3   1  12      525.92      565.31      4.71 o 
   4   1  12      249.22      243.24     14.60 o 
  -4   2  12      670.80      762.91     16.66 o 
  -3   2  12      145.17      142.91      2.27 o 
  -2   2  12      440.99      418.76      5.32 o 
  -1   2  12       35.82       34.73      2.10 o 
   0   2  12      350.05      329.40      9.27 o 
   1   2  12       15.78       15.92      1.48 o 
   2   2  12      153.57      154.55      2.86 o 
   3   2  12      198.59      216.28      3.30 o 
   4   2  12       50.67       49.62      1.35 o 
  -4   3  12       10.46       12.29      1.09 o 
  -3   3  12      307.31      309.98      7.59 o 
  -2   3  12      100.36       94.99      7.36 o 
  -1   3  12       61.96       59.10      1.57 o 
   0   3  12        0.90        1.53      1.18 o 
   1   3  12        1.91        1.12      1.11 o 
   2   3  12       30.30       26.65      2.05 o 
   3   3  12       13.76       16.44      1.34 o 
   4   3  12        0.01       -0.13      0.68 o 
  -4   4  12      220.13      196.95     17.89 o 
  -3   4  12       42.97       41.44      1.58 o 
  -2   4  12     1009.17      916.66     22.38 o 
  -1   4  12      218.06      207.99      3.31 o 
   0   4  12      300.43      290.01      4.30 o 
   1   4  12       85.67       72.68      3.31 o 
   2   4  12      176.14      171.56      3.88 o 
   3   4  12       63.71       65.26      3.62 o 
  -4   5  12      174.85      156.03      2.78 o 
  -3   5  12       66.18       72.43      1.87 o 
  -2   5  12       15.39       15.87      1.44 o 
  -1   5  12      324.12      307.36      3.08 o 
   0   5  12      220.66      206.83      3.22 o 
   1   5  12       15.18       17.28      1.10 o 
   2   5  12      110.19      104.88      3.11 o 
   3   5  12      170.82      175.99     10.42 o 
  -4   6  12       21.25       18.10      3.21 o 
  -3   6  12      639.58      690.17      5.43 o 
  -2   6  12       30.67       28.43      1.32 o 
  -1   6  12     1510.33     1487.97      8.01 o 
   0   6  12       31.96       30.82      1.94 o 
   1   6  12      385.65      378.64      8.13 o 
   2   6  12       57.39       66.54      2.47 o 
   3   6  12        0.21        6.09      3.22 o 
  -3   7  12       11.62       12.41      1.27 o 
  -2   7  12        1.33        2.59      1.01 o 
  -1   7  12      106.94      110.57      2.36 o 
   0   7  12      155.07      157.77      6.18 o 
   1   7  12       23.39       29.23      1.41 o 
   2   7  12      205.47      219.04      3.63 o 
   3   7  12      102.00       85.61      2.00 o 
  -3   8  12        0.13       -0.16      1.09 o 
  -2   8  12      596.19      666.60      6.70 o 
  -1   8  12       93.99       97.80      1.94 o 
   0   8  12      407.73      441.25      5.95 o 
   1   8  12       38.23       41.16      1.20 o 
   2   8  12       56.78       52.19      1.80 o 
  -2   9  12       55.62       65.10      2.14 o 
  -1   9  12       11.18       14.90      1.63 o 
   0   9  12        9.92       10.32      1.05 o 
   1   9  12       70.60       82.71      2.30 o 
   2   9  12        9.35        9.76      4.05 o 
  -2  10  12      150.94      179.16      2.37 o 
  -1  10  12       49.04       58.98      1.86 o 
   0  10  12       60.30       59.86      8.37 o 
   1  10  12       16.48       14.78      1.01 o 
  -4   1  13      147.65      172.93      1.86 o 
  -3   1  13      997.68     1114.11     19.35 o 
  -2   1  13       60.06       64.64      1.76 o 
  -1   1  13      261.33      253.05      4.81 o 
   0   1  13       62.68       56.88      1.76 o 
   1   1  13      306.45      317.13      4.96 o 
   2   1  13       40.26       47.97      2.22 o 
   3   1  13      133.21      146.45      1.93 o 
  -4   2  13      327.20      372.30      2.43 o 
  -3   2  13      269.97      288.79      9.14 o 
  -2   2  13      190.36      155.06      3.38 o 
  -1   2  13       14.19       13.73      1.43 o 
   0   2  13       19.92       17.26      2.55 o 
   1   2  13        4.50        4.55      1.40 o 
   2   2  13      126.75      143.79      3.33 o 
   3   2  13      380.90      385.94      8.18 o 
  -4   3  13      580.50      633.28     17.74 o 
  -3   3  13       14.12       16.87      1.94 o 
  -2   3  13      669.60      658.24     11.04 o 
  -1   3  13       19.88       17.48      1.29 o 
   0   3  13      994.98      935.22     23.41 o 
   1   3  13        7.07        7.22      1.16 o 
   2   3  13      270.63      292.75      8.05 o 
   3   3  13      196.62      223.00      9.98 o 
  -4   4  13      121.55      118.84      6.07 o 
  -3   4  13       30.71       44.68      2.33 o 
  -2   4  13      142.89      138.61      2.56 o 
  -1   4  13       66.19       67.31      1.64 o 
   0   4  13        1.16        0.98      1.09 o 
   1   4  13      182.74      181.22      2.35 o 
   2   4  13      495.61      509.65     10.99 o 
   3   4  13      137.53      144.55      7.74 o 
  -4   5  13        0.39       -0.51      1.00 o 
  -3   5  13      152.36      168.69      4.32 o 
  -2   5  13       14.57       11.83      1.09 o 
  -1   5  13      622.57      619.09     16.46 o 
   0   5  13        9.65       10.20      1.31 o 
   1   5  13      549.31      533.13      7.17 o 
   2   5  13      175.73      188.21      9.31 o 
   3   5  13       49.07       55.44      1.05 o 
  -3   6  13       65.79       79.66      4.11 o 
  -2   6  13       30.42       40.80      2.03 o 
  -1   6  13       32.98       32.07      1.51 o 
   0   6  13       71.98       73.31      3.74 o 
   1   6  13       43.82       44.34      2.12 o 
   2   6  13        8.31        6.99      0.78 o 
  -3   7  13       85.24       91.81      1.79 o 
  -2   7  13      122.20      135.19      3.05 o 
  -1   7  13       94.19      101.35      1.98 o 
   0   7  13       29.73       29.74      1.37 o 
   2   7  13      130.50      105.86     32.83 o 
  -2   8  13       54.12       64.90      2.05 o 
  -1   8  13       35.17       40.10      1.22 o 
   0   8  13       11.91       13.48      1.58 o 
   1   8  13        0.36        1.04      1.23 o 
   2   8  13      108.81       99.09      1.53 o 
  -2   9  13      233.53      268.36      2.86 o 
  -1   9  13        5.87        5.96      1.15 o 
   0   9  13      333.24      355.70     28.98 o 
   1   9  13       12.56       12.31      0.74 o 
  -4   0  14        4.02       10.82      1.00 o 
  -3   0  14      653.81      720.80     60.45 o 
  -2   0  14      171.10      158.16      3.56 o 
  -1   0  14      895.23      860.33      7.75 o 
   0   0  14      106.79      103.09      2.97 o 
   1   0  14      742.36      874.85      7.90 o 
   2   0  14        0.12        1.30      1.57 o 
   3   0  14      206.87      249.20      2.63 o 
  -4   1  14      264.73      249.95     23.81 o 
  -3   1  14       31.32       30.58      1.27 o 
  -2   1  14        0.51        0.40      0.94 o 
  -1   1  14        2.19        3.03      1.35 o 
   0   1  14        9.05        9.16      1.21 o 
   1   1  14       26.84       39.81      4.61 o 
   2   1  14      123.55      144.85      2.21 o 
   3   1  14      183.13      201.68      1.62 o 
  -4   2  14      311.84      276.24     12.40 o 
  -3   2  14      134.36      126.04      2.01 o 
  -2   2  14      188.22      184.95      2.52 o 
  -1   2  14       70.74       66.34      2.72 o 
   0   2  14      796.28      766.68     32.58 o 
   1   2  14       15.18       13.22      1.44 o 
   2   2  14      262.31      315.03     10.32 o 
   3   2  14       61.14       71.64      1.61 o 
  -3   3  14        0.26       -0.11      0.99 o 
  -2   3  14        2.56        1.28      1.16 o 
  -1   3  14        0.14       -0.31      1.18 o 
   0   3  14       30.85       21.91      2.41 o 
   1   3  14       16.29       15.15      2.10 o 
   2   3  14       16.82       18.09      1.75 o 
   3   3  14        5.04        6.35      0.86 o 
  -3   4  14       16.05       16.04      1.14 o 
  -2   4  14      124.61      126.59      2.23 o 
  -1   4  14        9.30        8.31      1.16 o 
   0   4  14      454.68      479.74     14.42 o 
   1   4  14      100.36      109.51      3.13 o 
   2   4  14       52.22       50.13      2.10 o 
  -3   5  14        1.49        2.15      0.89 o 
  -2   5  14        9.57       10.36      1.10 o 
  -1   5  14       24.33       28.50      2.14 o 
   0   5  14        6.74        7.26      1.14 o 
   1   5  14      117.23      109.11      2.88 o 
   2   5  14      150.27      146.32      6.39 o 
  -3   6  14      112.13      105.50      1.69 o 
  -2   6  14       10.07        9.07      0.89 o 
  -1   6  14      416.27      465.88     14.42 o 
   0   6  14      196.83      202.40      2.06 o 
   1   6  14      747.68      754.19      5.42 o 
   2   6  14       97.91       92.95      1.58 o 
  -2   7  14        6.47        6.85      0.69 o 
  -1   7  14        2.53        3.00      0.78 o 
   0   7  14        0.19        1.63      1.11 o 
   1   7  14       86.64       93.33      2.28 o 
  -1   8  14       16.78       16.67      1.21 o 
   0   8  14      317.94      337.31     22.50 o 
   1   8  14        2.37        4.90      0.73 o 
  -3   1  15       74.75       82.81      3.84 o 
  -2   1  15       20.32       20.97      1.70 o 
  -1   1  15      917.21      971.54      5.05 o 
   0   1  15       28.51       25.56      1.82 o 
   1   1  15      227.12      255.69      2.74 o 
   2   1  15      108.81      134.08      4.20 o 
  -3   2  15       87.65       87.77      5.15 o 
  -2   2  15      163.51      172.44      2.12 o 
  -1   2  15        2.37        6.19      1.58 o 
   0   2  15       87.51       84.80      2.58 o 
   1   2  15       29.61       38.43      3.89 o 
   2   2  15       41.11       46.75      1.73 o 
  -3   3  15       40.17       35.55      4.54 o 
  -2   3  15      457.21      494.93      5.09 o 
  -1   3  15      188.18      191.94      3.54 o 
   0   3  15     1495.92     1581.65      9.36 o 
   1   3  15        5.12        5.64      1.53 o 
   2   3  15      169.40      188.19      2.53 o 
  -3   4  15      112.45      119.42      1.93 o 
  -2   4  15       69.59       79.05      2.23 o 
  -1   4  15       23.75       29.79      4.27 o 
   0   4  15        1.00        1.93      1.45 o 
   1   4  15      126.05      130.04      2.69 o 
   2   4  15      220.30      232.22      2.38 o 
  -2   5  15        2.16        3.80      1.08 o 
  -1   5  15      641.60      736.50      5.07 o 
   0   5  15       38.42       33.05      1.28 o 
   1   5  15      518.24      582.21      4.48 o 
  -2   6  15        2.26        4.01      0.80 o 
  -1   6  15        3.92        3.02      0.68 o 
   0   6  15       21.91       17.66      1.27 o 
   1   6  15       16.41       14.19      1.08 o 
  -1   7  15       29.35       34.47      1.14 o 
   0   7  15       65.41       64.78      1.58 o 
  -2   0  16        4.07        2.08      1.09 o 
  -1   0  16     1140.05     1227.69      6.51 o 
   0   0  16        6.89        5.78      1.39 o 
   1   0  16       96.33      104.94      2.14 o 
  -2   1  16       46.01       49.78      1.49 o 
  -1   1  16        3.43       10.93      1.30 o 
   0   1  16        7.49        7.60      1.22 o 
   1   1  16        6.36        8.45      1.02 o 
  -2   2  16      475.30      537.73      4.27 o 
  -1   2  16       81.20       91.09      2.21 o 
   0   2  16      226.57      264.41      8.01 o 
   1   2  16       12.94       16.20      1.31 o 
  -2   3  16       14.45       15.64      1.11 o 
  -1   3  16        0.51        0.76      1.07 o 
   0   3  16        3.58        4.48      1.41 o 
   1   3  16        0.04        1.20      0.98 o 
  -2   4  16      220.44      219.30      2.47 o 
  -1   4  16       15.11       16.65      1.18 o 
   0   4  16      354.26      429.08      3.93 o 
   1   4  16        5.00        8.20      0.87 o 
  -1   5  16        6.68        7.44      0.65 o 
   0   5  16       15.27       16.05      1.01 o 
  -1   1  17      201.45      277.71      2.76 o 
   0   1  17       17.77       19.62      1.04 o 
  -1   2  17       43.18       61.54      1.44 o 
   0   2  17        0.10        2.26      0.78 o 
                                                 
